# Supplementary material for: Comparative transcriptome analysis of high- and low-embryogenic Hevea brasiliensis genotypes reveals involvement of phytohormones in somatic embryogenesis
Source: BMC Plant Biol. 2023 Oct 13;23:489. doi: 10.1186/s12870-023-04432-3 (PMC10571474; doi:10.1186/s12870-023-04432-3)
Supplement: Supplementary file 1 — Additional file 1: Supplementary Table 1. Relative phytohormone based on UPLC-ESI-MS/MS in YT and HT genotypes at four stages of somatic embryogenesis of Hevea genotypes YT and RT. [file 12870_2023_4432_MOESM1_ESM.xlsx]

## Sheet: Table S1
Supplementary Table 1. Relative phytohormone based on UPLC-ESI-MS/MS in YT and HT genotypes at four stages of somatic embryogenesis of Hevea genotypes YT and RT.
Index	Compounds	Class	Q1 (Da)	Q3 (Da)	Molecular Weight	Ion mode	Ionization model	Formula	YA	YEC	YPE	YCE	R-A	REC	RPE		cpd_ID	CAS	kegg_map	Y-f_vs_Y-p_Fold_Change	Y-f_vs_Y-p_Log2FC	Y-f_vs_Y-p_Type	R-h_vs_Y-f_Fold_Change	R-h_vs_Y-f_Log2FC	R-h_vs_Y-f_Type	Y-h_vs_R-y_Fold_Change	Y-h_vs_R-y_Log2FC	Y-h_vs_R-y_Type	Y-h_vs_Y-p_Fold_Change	Y-h_vs_Y-p_Log2FC	Y-h_vs_Y-p_Type	R-PE_vs_Y-PE_Fold_Change	R-PE_vs_Y-PE_Log2FC	R-PE_vs_Y-PE_Type	R-y_vs_Y-p_Fold_Change	R-y_vs_Y-p_Log2FC	R-y_vs_Y-p_Type	Y-h_vs_Y-f_Fold_Change	Y-h_vs_Y-f_Log2FC	Y-h_vs_Y-f_Type	R-y_vs_R-f_Fold_Change	R-y_vs_R-f_Log2FC	R-y_vs_R-f_Type	Y-h_vs_R-f_Fold_Change	Y-h_vs_R-f_Log2FC	Y-h_vs_R-f_Type	Y-A_vs_Y-EC_Fold_Change	Y-A_vs_Y-EC_Log2FC	Y-A_vs_Y-EC_Type
ABA	Abscisic acid	ABA	263.1	153.1	264.13616	Negative	[M-H]-	C15H20O4	332.089	39.1579	65.572	196.931	90.1344	25.2562	160.57		C06082	21293-29-8	ko00906,ko01100,ko01110,ko04075	3.0032774169895475	1.5865377448350195	up	--	--	--	0.2281578998004841	-2.131895487977898	down	--	--	--	0.4083707921510541	-1.2920484106640802	down	7.7973156194201065	2.9629775330635773	up	--	--	--	6.357626217372902	2.668488198892638	up	--	--	--	0.35374219000380114	-1.49922979872282	down
ABA-GE	ABA-glucosyl ester	ABA	425.2	263.3	426.188985	Negative	[M-H]-	C21H30O9	1938.09	147.081	594.709	233.213	268.505	63.9881	889.216		-	79199-48-7	-	0.3921468888430289	-1.3505339402633387	down	2.2148912696643452	1.147235877757146	up	0.09904813214962112	-3.3357264207567554	down	0.3609943831001573	-1.469951705244697	down	--	--	--	3.6446359488621423	1.8657747155120576	up	--	--	--	13.896582144674444	3.796658191558621	up	--	--	--	0.22766942467690596	-2.1349875400349068	down
IBA	Indole-3-butyric acid	Auxin	204.3	130.2	203.094629	Positive	[M+H]+	C12H13NO2	0	3.07494	0	0	0	0	0		C11284	133-32-4	-	--	--	--	--	--	--	--	--	--	--	--	--	--	--	--	--	--	--	--	--	--	--	--	--	--	--	--	inf	inf	up
IAA-Ala	N-(3-Indolylacetyl)-L-alanine	Auxin	247.054	130.1	246.100443	Positive	[M+H]+	C13H14N2O3	2.25505	0.57161	0.64977	0	0.713123	0.334243	0.382737		-	57105-39-2	-	0.0	-inf	down	--	--	--	0.4446597636416044	-1.1692262308343262	down	0.0	-inf	down	--	--	--	0.0	-inf	down	--	--	--	--	--	--	--	--	--	--	--	--
IA	3-Indoleacrylic acid	Auxin	188.061	170.1	187.063329	Positive	[M+H]+	C11H9NO2	0	0	1.02889	0	0	0	2.86177		-	1204-06-4	-	0.0	-inf	down	inf	inf	up	--	--	--	--	--	--	0.3595292423919463	-1.4758189775242667	down	--	--	--	inf	inf	up	inf	inf	up	inf	inf	up	--	--	--
IAA-Gly	Indole-3-acetyl glycine	Auxin	233.056	130.1	232.084793	Positive	[M+H]+	C12H12N2O3	0	0	0	0	0	0	0.21096		-	13113-08-1	-	--	--	--	--	--	--	--	--	--	--	--	--	0.0	-inf	down	--	--	--	--	--	--	inf	inf	up	inf	inf	up	--	--	--
TRP	L-tryptophan	Auxin	205.063	188.1	204.089878	Positive	[M+H]+	C11H12N2O2	132703	9816.9	20947.8	8032.17	27879.8	7007.39	18071.7		C00078	73-22-3	ko00260,ko00380,ko00400,ko00966,ko00970,ko01100,ko01110,ko01210,ko01230,ko01240	0.3834380888294687	-1.3829344406250659	down	--	--	--	0.15841520574033394	-2.6582172734010387	down	0.18158217773656546	-2.461305485611244	down	--	--	--	--	--	--	0.4735632244853036	-1.078371044986178	down	2.5789537718579325	1.3667859128289306	up	0.4085454923636847	-1.2914313605721084	down	0.2219293364179072	-2.171827707626539	down
TRA	Tryptamine	Auxin	161.102	144.1	160.100048	Positive	[M+H]+	C10H12N2	8.94253	0.260247	0.842237	0.0871567	2.50936	0.90615	0.943193		C00398	61-54-1	ko00380,ko01100,ko01110	0.10348239410142043	-3.2725427581110567	down	0.3356384837016659	-1.5750199528208857	down	0.3039911523919964	-1.7178987599880458	down	0.029238929027914917	-5.095965720974546	down	--	--	--	0.09618348691349853	-3.3780669609865024	down	0.2825497929556848	-1.8234229628634904	down	--	--	--	0.3164182843110395	-1.6600951261680024	down	0.08730638868418669	-3.5177689621999697	down
IPA	3-Indolepropionic acid	Auxin	190	130	189.078979	Positive	[M+H]+	C11H11NO2	0	0	0	0	0	0.4857	0		-	830-96-6	-	--	--	--	--	--	--	inf	inf	up	--	--	--	--	--	--	0.0	-inf	down	--	--	--	0.0	-inf	down	--	--	--	--	--	--
IAA-Glu	Indole-3-acetyl glutamic acid	Auxin	302.97	145.9	304.105923	Negative	[M-H]-	C15H16N2O5	1.62	0.08275	0.570687	0.797993	1.11688	0	0		-	57105-48-3	-	--	--	--	--	--	--	0.0	-inf	down	--	--	--	inf	inf	up	inf	inf	up	--	--	--	--	--	--	0.0	-inf	down	0.15324074074074073	-2.7061281902436134	down
MEIAA	Methyl indole-3-acetate	Auxin	190.171	130	189.078979	Positive	[M+H]+	C11H11NO2	9.30327	0.0897733	1.80541	4.01438	1.75572	0.148473	0.08937		-	1912-33-0	-	2.22352632735316	1.152849486819837	up	--	--	--	0.04787778920745071	-4.384499653472527	down	--	--	--	20.2015217634553	4.33639206894849	up	27.037694760001802	4.756900247243891	up	--	--	--	--	--	--	0.02881889916126265	-5.116840961996962	down	0.02894896095673886	-5.110344622197913	down
IAA-Asp	Indole-3-acetyl-L-aspartic acid	Auxin	288.929	131.9	290.090273	Negative	[M-H]-	C14H14N2O5	5.74178	1.84357	76.9632	28.0534	3.34151	1.8855	0		-	2456-73-7	-	0.3645045235690358	-1.4559913761098562	down	23.032460374700857	4.525596625895963	up	--	--	--	14.657527804966405	3.873569888381025	up	inf	inf	up	14.878485143666325	3.8951557404882906	up	40.2121972628697	5.329561264490881	up	0.0	-inf	down	0.0	-inf	down	--	--	--
OxIAA	2-oxindole-3-acetic acid	Auxin	192.14	146.1	191.058244	Positive	[M+H]+	C10H9NO3	50.2042	1.03525	2.10298	9.03543	30.7059	2.61014	0		-	2971-31-5	-	4.296488792095027	2.103158131549012	up	0.06848782248013384	-3.8680086981878814	down	0.1559716119368499	-2.6806446237793025	down	--	--	--	inf	inf	up	3.461660470753203	1.7914642281181572	up	0.12566558176407552	-2.992338527210157	down	0.0	-inf	down	0.0	-inf	down	0.06186215495914685	-4.014799099400829	down
IAA-Glc	1-O-indol-3-ylacetylglucose	Auxin	336	173.8	337.116154	Negative	[M-H]-	C16H19NO7	133.641	0	0	11.0918	44.5741	31.2096	0		-	19817-95-9	-	inf	inf	up	0.0	-inf	down	--	--	--	0.2489895707327425	-2.005842780574988	down	--	--	--	0.3553961243499321	-1.4925001462490224	down	0.0	-inf	down	0.0	-inf	down	0.0	-inf	down	0.0	-inf	down
ILA	Indole-3-lactic acid	Auxin	203.95	158	205.073894	Negative	[M-H]-	C11H11NO3	7.48646	2.93373	11.1482	1.86159	1.12001	1.13186	1.68046		-	1821-52-9	-	0.1669856523708646	-2.582203945137917	down	9.953646247206127	3.3152251145143934	up	0.4535628320995504	-1.1406256736166234	down	--	--	--	6.634006958412181	2.7298805253700533	up	--	--	--	4.467338368200725	2.1594155323750748	up	--	--	--	--	--	--	--	--	--
ICAld	Indole-3-carboxaldehyde	Auxin	146.1	91	145.052764	Positive	[M+H]+	C9H7NO	38.0829	2.88902	9.26664	1.67092	14.3889	4.52728	9.88876		C08493	487-89-8	-	0.18031605138290016	-2.471400266504394	down	--	--	--	0.35663826286475336	-1.4874666003263113	down	0.13162773977737532	-2.925464534218739	down	--	--	--	0.3690791299846927	-1.4379979338924276	down	--	--	--	2.184261620120411	1.1271456655277168	up	--	--	--	0.22758359191375244	-2.135531547427288	down
ICA	Indole-3-carboxylic acid	Auxin	160	116.1	161.047679	Negative	[M-H]-	C9H7NO2	16.401	0.919823	1.86606	2.18701	11.4895	1.29177	0.721573		C19837	771-50-6	-	--	--	--	0.16241470818369158	-2.6222458068049512	down	0.23628509324155006	-2.0813994794768287	down	0.400039631850594	-1.321785160282416	down	2.5860988950072072	1.3707774463037774	up	--	--	--	0.34133266670528234	-1.5507496029865315	down	--	--	--	0.1319874763352123	-2.9215270492903085	down	0.16825061962874102	-2.5713162769244846	down
IAN	3-Indoleacetonitrile	Auxin	157.037	130.1	156.068748	Positive	[M+H]+	C10H8N2	2.94666	0.273437	0.248163	0.527463	0.932077	0.459547	0.267243		-	771-51-7	-	2.125468441483432	1.087780838298022	up	0.26624776931797456	-1.9091586567127443	down	0.4678653119124704	-1.0958348253406325	down	--	--	--	--	--	--	--	--	--	0.25265554899445475	-1.98475622912556	down	--	--	--	0.2720809323098016	-1.877892240196101	down	0.2783863764397657	-1.8448394840013924	down
IAA	Indole-3-acetic acid	Auxin	176.1	130.1	175.063329	Positive	[M+H]+	C10H9NO2	50.6098	1.04789	4.03029	13.0166	17.8926	0	0		C00954	87-51-4	ko00380,ko01100,ko04075	3.2296873591395823	1.6913945156160128	up	0.2252494472098185	-2.1504045293974148	down	0.0	-inf	down	--	--	--	inf	inf	up	inf	inf	up	0.2389038717227919	-2.065497860306136	down	--	--	--	0.0	-inf	down	0.06211567450316411	-4.0088988202894855	down
IAA-Phe	N-(3-Indolylacetyl)-L-phenylalanine	Auxin	321.025	164.1	322.131743	Negative	[M-H]-	C19H18N2O3	0	0.0808967	0	0	0	0	0		-	57105-50-7	-	--	--	--	--	--	--	--	--	--	--	--	--	--	--	--	--	--	--	--	--	--	--	--	--	--	--	--	inf	inf	up
IAA-Leu-Me	Indole-3-acetyl-L-leucine methyl ester	Auxin	302.9	130.1	302.163043	Positive	[M+H]+	C17H22N2O3	14.1342	0.155947	0.03813	0.162793	1.62115	0.686227	0.312193		-	30372-97-3	-	4.269429145904363	2.0940431837968267	up	0.023520292137696203	-5.4099502102557135	down	0.14565259533980746	-2.7793966862308634	down	0.034553118751848355	-4.855040256157954	down	0.12213585598667492	-3.033441293741235	down	0.23722968115491486	-2.0756435699270908	down	0.008093147250141146	-6.949083439954782	down	0.4549420016709737	-1.1362454599826826	down	0.06626348327246433	-3.9156421462135462	down	0.03309990392085003	-4.917029160449615	down
pT9G	4-[[(9-beta-D-Glucopyranosyl-9H-purin-6-yl)amino]methyl]phenol	CK	404.075	242.1	403.149185	Positive	[M+H]+	C18H21N5O6	0	0.34926	0.526947	0	0	0.455103	0.348273		-	1046433-04-8	-	0.0	-inf	down	inf	inf	up	inf	inf	up	--	--	--	--	--	--	0.0	-inf	down	inf	inf	up	--	--	--	inf	inf	up	inf	inf	up
K9G	Kinetin-9-glucoside	CK	378.163	216.1	377.133535	Positive	[M+H]+	C16H19N5O6	0	53.1905	17.041	0	0	130.292	28.9609		-	98177-43-6	-	0.0	-inf	down	inf	inf	up	inf	inf	up	--	--	--	--	--	--	0.0	-inf	down	inf	inf	up	0.22227660150805895	-2.1695720073635574	down	inf	inf	up	inf	inf	up
tZR	trans-Zeatin riboside	CK	352.2	219.9	351.15427	Positive	[M+H]+	C15H21N5O5	1.32975	0	0	0.0245667	0.226653	0	0		C16431	6025-53-2	ko00908,ko01110	inf	inf	up	0.0	-inf	down	0.0	-inf	down	0.05542395187065238	-4.173346607412137	down	--	--	--	inf	inf	up	0.0	-inf	down	--	--	--	0.0	-inf	down	0.0	-inf	down
pTR	para-Topolin riboside	CK	374.066	242.2	373.13862	Positive	[M+H]+	C17H19N5O5	0.15419	0	0	0.08514	0	0	0		-	23666-24-2	-	inf	inf	up	--	--	--	0.0	-inf	down	--	--	--	--	--	--	inf	inf	up	0.0	-inf	down	--	--	--	0.0	-inf	down	0.0	-inf	down
2MeScZR	2-Methylthio-cis-zeatin riboside	CK	397.974	266.1	397.14199	Positive	[M+H]+	C16H23N5O5S	18.0138	0.362273	0.78675	0.0947667	4.55477	0.364483	0.803627		-	52049-48-6	-	0.12045334180701195	-3.0534536752294152	down	0.1727308786679469	-2.5334020819743945	down	0.06070055024359047	-4.042146595367882	down	0.0157823096019505	-5.98554784326617	down	--	--	--	0.2600027436096758	-1.9434012478982885	down	0.13102425690469108	-2.932094168036755	down	2.204837898394989	1.1406725914842144	up	0.13383487363049745	-2.901474003883667	down	0.06033249990007682	-4.050920827554142	down
iP9G	N6-Isopentenyl-adenine-9-glucoside	CK	366.113	204.1	365.16992	Positive	[M+H]+	C16H23N5O5	0	0.130177	0	0	0	0.213713	0		-	83087-94-9	-	--	--	--	--	--	--	inf	inf	up	--	--	--	--	--	--	0.0	-inf	down	--	--	--	0.0	-inf	down	--	--	--	inf	inf	up
mT9G	meta-Topolin-9-glucoside	CK	404.063	242.3	403.149185	Positive	[M+H]+	C18H21N5O6	0	0	0	0	0	0.36793	0.244973		-	179528-30-4	-	--	--	--	--	--	--	inf	inf	up	--	--	--	0.0	-inf	down	0.0	-inf	down	--	--	--	--	--	--	inf	inf	up	--	--	--
mTR	meta-Topolin riboside	CK	374.09	242.1	373.13862	Positive	[M+H]+	C17H19N5O5	0	0.04371	0.0684867	0	0	0	0		-	110505-76-5	-	0.0	-inf	down	inf	inf	up	--	--	--	--	--	--	inf	inf	up	--	--	--	inf	inf	up	--	--	--	--	--	--	inf	inf	up
DHZ7G	Dihydrozeatin-7-glucoside	CK	384.2	222.1	383.180485	Positive	[M+H]+	C16H25N5O6	0	0	0	0.08706	0.145583	0	0		-	91599-03-0	-	inf	inf	up	0.0	-inf	down	--	--	--	inf	inf	up	--	--	--	inf	inf	up	--	--	--	--	--	--	--	--	--	--	--	--
DZ	Dihydrozeatin	CK	222	136.1	221.12766	Positive	[M+H]+	C10H15N5O	0	0.0824	0.00861667	0.02247	0	0.175163	0.06889		C02029	14894-18-9	ko00908,ko01110,ko04075	2.607736943907157	1.3827983446987666	up	inf	inf	up	inf	inf	up	inf	inf	up	0.12507862776406833	-2.9990927982127085	down	0.12828027174637005	-2.962628779815517	down	inf	inf	up	0.3932900721231612	-1.3463343263015752	down	inf	inf	up	inf	inf	up
iP7G	N6-Isopentenyl-adenine-7-glucoside	CK	366.107	204.2	365.16992	Positive	[M+H]+	C16H23N5O5	0	0.42166	0.69196	0	0.100937	0.422453	0.355323		-	59384-58-6	-	0.0	-inf	down	6.855387866979294	2.7772382937123576	up	inf	inf	up	--	--	--	--	--	--	0.0	-inf	down	inf	inf	up	--	--	--	inf	inf	up	inf	inf	up
BAP	6-Benzyladenine	CK	226.051	91.1	225.101445	Positive	[M+H]+	C12H11N5	2.718	1.76137	0.183937	0.755677	0.0293333	2.95464	1.23573		C11263	1214-39-7	-	4.10835251264022	2.0385599758184023	up	6.270568181818183	2.6485961728443512	up	3.261188373804268	1.7053977769048954	up	--	--	--	0.1488485888233406	-2.7480825508876254	down	0.2557595914218443	-1.967139750372236	down	0.20302060338484185	-2.3003019492857426	down	0.4182341652837179	-1.2576171753030128	down	--	--	--	--	--	--
DHZROG	Dihydrozeatin-O-glucoside riboside	CK	516.128	222.1	515.222745	Positive	[M+H]+	C21H33N5O10	0.24487	0.01625	0.01306	0.282913	0.0590133	0.0121567	0.02822		-	62512-95-2	-	21.662582950484943	4.437133368659381	up	0.22130591956619972	-2.175886053533425	down	0.14893617021276595	-2.747233929620033	down	3.4660840445950916	1.7933066369708217	up	0.4627923458540043	-1.1115630910508332	down	23.27227858513848	4.540540566590856	up	0.16000326703965367	-2.643826731688559	down	2.321360021935837	1.214970288982308	up	0.345734471352146	-1.5322636406377257	down	0.19908522889696573	-2.3285419104318104	down
IP	N6-isopentenyladenine	CK	204.3	136	203.117095	Positive	[M+H]+	C10H13N5	1.49857	0.00909333	0.04425	0.0348933	0.59611	0.0521467	0.00851333		-	2365-40-4	-	--	--	--	0.07423126604150243	-3.751829215029319	down	0.10439285452131032	-3.2599051291430583	down	0.06985326010796959	-3.839528740827969	down	5.197729052466719	2.3778814308761547	up	--	--	--	0.08858445050948571	-3.496802709297125	down	0.1632574789056507	-2.6147790110302216	down	0.017042914244913485	-5.87468414017328	down	0.01820402116684573	-5.779599020851832	down
IPR	N6-isopentenyladenosine	CK	336.2	204.2	335.159355	Positive	[M+H]+	C15H21N5O4	5.21261	0.00959667	0.0115167	0.0402067	3.10877	0.0234833	0.0359067		C04432	7724-76-7	ko00908,ko01100,ko01110	3.4911722141823445	1.8037115245844064	up	0.003704577377952671	-8.076475316897232	down	0.013515302314963135	-6.209262406838846	down	0.023140039250970242	-5.433464878175816	down	0.3207389528406981	-1.640528519226051	down	--	--	--	0.0066281574873240075	-7.237176402760223	down	--	--	--	0.020665271332403538	-5.596647883534173	down	0.005523144835312827	-7.500294324472411	down
K	Kinetin	CK	216.042	81	215.08071	Positive	[M+H]+	C10H9N5O	2.09731	223.945	1.71747	0.335237	0.0943667	401.736	6.13471		C08272	525-79-1	-	0.1951921527983992	-2.3570330406873805	down	18.199964676792654	4.185863745274768	up	574.6443634941902	9.16652556538521	up	0.4795237709256143	-1.0603257606732115	down	0.27995944388569305	-1.8367102475128168	down	0.0008344705027816085	-10.226851326058423	down	2.456675455702781	1.2967072800141692	up	0.015270509007922844	-6.033108037858225	down	8.775111929090121	3.1334175275269858	up	320.33220172506685	8.323425023584797	up
KR	Kinetin riboside	CK	348.067	216.2	347.12297	Positive	[M+H]+	C15H17N5O5	0.42792	4.16402	0.24434	0.03791	0.0369867	5.7427	0.345067		-	4338-47-0	-	0.15515265613489398	-2.6882396996008886	down	6.606164383561644	2.723812869169086	up	40.26009534492429	5.3312786837756905	up	0.2657739764441952	-1.9117282464543504	down	--	--	--	0.006601424417086039	-7.243006930230041	down	--	--	--	0.06008787968493332	-4.056782175241971	down	2.419143765189755	1.2744965085337188	up	29.19248925032717	4.867525329913419	up
cZ	cis-Zeatin	CK	220.3	136.1	219.11201	Positive	[M+H]+	C10H13N5O	0.54829	0.0826933	0.0699133	0.0131733	0.205653	0.12527	0.0867433		C15545	32771-64-5	ko00908,ko01100,ko01110	0.18842376275388575	-2.4079471753434434	down	0.33995720954356845	-1.5565749293018407	down	--	--	--	0.07207864451294023	-3.7942843092121565	down	--	--	--	0.10515952209893298	-3.2493486041811286	down	0.3825347899834029	-1.386337133868714	down	--	--	--	0.47462109467617497	-1.0751518719189426	down	0.4524612887340641	-1.1441337301842125	down
cZ9G	cis-Zeatin-9-glucoside	CK	382.099	220.1	381.164835	Positive	[M+H]+	C16H23N5O6	0.18747	0.0857633	0.0761933	0.0269933	0.134907	0.198813	0.0931767		-	169565-72-4	-	0.3542742147169481	-1.4970616298650514	down	--	--	--	3.18152237691364	1.6697172686739579	up	0.43196244732490535	-1.2110221978065014	down	--	--	--	0.1357722486754745	-2.8807394664804598	down	--	--	--	0.4686640735027832	-1.093373888860548	down	--	--	--	--	--	--
cZR	cis-Zeatin riboside	CK	352.135	220.1	351.15427	Positive	[M+H]+	C15H21N5O5	3.55299	0.10869	0.0994833	0.0459833	1.10266	0.09649	0.114543		C16449	15896-46-5	ko00908,ko01110	0.4622214776344447	-1.11334379709653	down	0.09022094988195248	-3.470393714371768	down	0.08147222480220885	-3.6175478846615183	down	0.03882645321264625	-4.686816266361312	down	--	--	--	0.4765606107714098	-1.0692683816997932	down	0.08399967351442025	-3.573472469264781	down	--	--	--	0.09671572393955516	-3.3701057291782943	down	0.09177340774952927	-3.4457800107063465	down
BAP7G	N6-Benzyladenine-7-glucoside	CK	388.081	226.2	387.15427	Positive	[M+H]+	C18H21N5O5	0.38475	0.18496	0.130487	0.260723	0	0	0.0598933		-	56159-42-3	-	--	--	--	inf	inf	up	0.0	-inf	down	2.0329304743339827	1.0235608762506492	up	2.1786509349955483	1.1234350653423746	up	inf	inf	up	--	--	--	inf	inf	up	0.4670045484080572	-1.0984914937023338	down	--	--	--
tZ	trans-Zeatin	CK	220.2	136.1	219.11201	Positive	[M+H]+	C10H13N5O	0.6941	1.39571	0.0359933	0.0345567	0.118	0.029	0.0123833		C00371	1637-39-4	ko00908,ko01100,ko01110,ko04075	--	--	--	0.30502824858757066	-1.7129852384084652	down	0.12534216971617926	-2.996056222883756	down	0.1493588820054747	-2.743145061160757	down	2.906594885598924	1.5393300060232984	up	--	--	--	0.15556836190750614	-2.684379407057952	down	0.4270114942528736	-1.2276531901974943	down	0.05352254718340297	-4.2237094130812505	down	6.032444892666763	2.592742831255032	up
tZOG	trans-Zeatin-O-glucoside	CK	382.088	220.2	381.164835	Positive	[M+H]+	C16H23N5O6	89.785	1.71063	1.8131	3.74412	27.8697	1.80318	2.05624		C03423	56329-06-7	ko00908,ko01110	2.065037780596768	1.0461681765023447	up	0.0650562300492972	-3.942168967868623	down	0.0602500551874044	-4.0528936269622795	down	0.12510288469184933	-2.9988130385359604	down	--	--	--	2.076394524498341	1.0540805884263198	up	0.0605814023681912	-4.044981215038305	down	--	--	--	0.068705366977862	-3.863433388985845	down	0.057157555751529934	-4.128911966492565	down
DHZR	Dihydrozeatin ribonucleoside	CK	353.993	222	353.16992	Positive	[M+H]+	C15H23N5O5	0.97694	0.11391	0.02361	0.0458533	0.284153	0.201477	0.0403633		C16447	22663-55-4	ko00908,ko01110	--	--	--	0.08308894258968164	-3.5891996927123824	down	--	--	--	0.14080700964235268	-2.828208939004909	down	--	--	--	0.2275863209966415	-2.135514247363121	down	0.07250189366798371	-3.7858375125819017	down	0.2003375080654501	-2.31949554076573	down	0.12394824656580755	-3.0121902324075185	down	0.3497963027412124	-1.5154130544702993	down
cZROG	cis-Zeatin-O-glucoside riboside	CK	514.142	382	513.207095	Positive	[M+H]+	C21H31N5O10	4.80995	0.618113	1.50938	3.06835	0.865857	0.664257	2.33663		-	125225-72-1	-	2.0328522685865087	1.0235053754769	up	--	--	--	0.4143016039667772	-1.271246689172135	down	--	--	--	--	--	--	4.619228511067508	2.2076519173992017	up	--	--	--	3.517656327624361	1.814614539475143	up	--	--	--	0.3855216790195324	-1.3751161054744785	down
pT	para-Topolin	CK	242.104	136.2	241.09636	Positive	[M+H]+	C12H11N5O	0	0.0547167	0.0562	0.195843	0.07262	0.0845933	0.15091		-	80054-30-4	-	3.4847568208778177	1.8010579830507847	up	--	--	--	inf	inf	up	inf	inf	up	0.3724073951361739	-1.42504637317123	down	2.315115454330523	1.2110841421838852	up	inf	inf	up	--	--	--	inf	inf	up	inf	inf	up
BAP9G	N6-Benzyladenine-9-glucoside	CK	388.08	226.1	387.15427	Positive	[M+H]+	C18H21N5O5	0	0.36946	0.327023	0.08827	0	0.670977	0.412393		-	4294-17-1	-	0.26991957760404456	-1.8893984738145804	down	inf	inf	up	inf	inf	up	inf	inf	up	--	--	--	0.1315545001564883	-2.9262674944838727	down	inf	inf	up	--	--	--	inf	inf	up	inf	inf	up
BAPR	6-Benzyladenosine	CK	358.079	226.1	357.143705	Positive	[M+H]+	C17H19N5O4	0.23267	0.0346067	0.0320467	0.0269433	0	0.0366	0.0503467		-	4294-16-0	-	--	--	--	inf	inf	up	0.4719130098422659	-1.0834071502059963	down	0.3474018996862509	-1.5253224517761894	down	--	--	--	--	--	--	0.41320324923711704	-1.2750764959606615	down	--	--	--	--	--	--	0.4462113723299094	-1.1642008117067286	down
ACC	1-Aminocyclopropanecarboxylic acid	ETH	102.2	56	101.047679	Positive	[M+H]+	C4H7NO2	69.9487	0	0	5.68585	41.671	0	32.7699		-	22059-21-8	-	inf	inf	up	0.0	-inf	down	0.0	-inf	down	0.2438582114773288	-2.0358855415902224	down	0.0	-inf	down	inf	inf	up	0.0	-inf	down	inf	inf	up	--	--	--	0.0	-inf	down
GA1	Gibberellin A1	GA	347	259	348.15729	Negative	[M-H]-	C19H24O6	220.226	0	4.51318	8.26442	95.8257	0	9.2786		C00859	545-97-1	ko00904,ko01100,ko01110,ko04075	--	--	--	0.047097788490751503	-4.408196871090198	down	0.0	-inf	down	0.11258083613779604	-3.150966826634084	down	0.4864070729061136	-1.0397638875442166	down	inf	inf	up	0.06148005520501223	-4.023737729300992	down	inf	inf	up	0.12639630184176848	-2.9839738417567747	down	0.0	-inf	down
GA24	Gibberellin A24	GA	345.1	257.1	346.178025	Negative	[M-H]-	C20H26O5	1.63277	0.178523	0.385883	0.567243	0.506067	0.960277	4.68112		C11861	19427-32-8	ko00904,ko01100,ko01110	--	--	--	--	--	--	--	--	--	--	--	--	0.08243391721502746	-3.600618137195977	down	--	--	--	--	--	--	4.874765258623382	2.285332748426598	up	8.60094808209362	3.1044956967852184	up	0.32801313105948793	-1.608174524753719	down
GA15	Gibberellin A15	GA	329.1	131	330.18311	Negative	[M-H]-	C20H26O4	0.57484	0	0	0.05735	0.231267	0.0401333	0		C14162	13744-18-8	-	inf	inf	up	0.0	-inf	down	0.20944958597174868	-2.255325062519141	down	0.29930067497042656	-1.7403325625418624	down	--	--	--	--	--	--	0.0	-inf	down	0.0	-inf	down	0.0	-inf	down	0.0	-inf	down
GA20	Gibberellin A20	GA	331.3	287	332.162375	Negative	[M-H]-	C19H24O5	5.72187	0	0	2.43212	5.64416	1.57399	0.935587		C02035	19143-87-4	ko00904,ko01100,ko01110	inf	inf	up	0.0	-inf	down	--	--	--	--	--	--	0.0	-inf	down	--	--	--	0.0	-inf	down	--	--	--	0.4905319414806698	-1.0275810128457097	down	0.0	-inf	down
GA53	Gibberellin A53	GA	347.1	303.1	348.193675	Negative	[M-H]-	C20H28O5	0	0.268177	0	0.0969933	2.02184	1.6082	0		C06094	51576-08-0	ko00904,ko01100,ko01110	inf	inf	up	0.0	-inf	down	inf	inf	up	inf	inf	up	--	--	--	0.060311735687932674	-4.051417435221108	down	--	--	--	0.0	-inf	down	--	--	--	inf	inf	up
GA4	Gibberellin A4	GA	331	212.8	332.162375	Negative	[M-H]-	C19H24O5	0.93657	0	0	0.0849467	0	0	0		C11864	468-44-0	ko00904,ko01100,ko01110,ko04075	inf	inf	up	--	--	--	0.0	-inf	down	0.27209925579508204	-1.8777950841366424	down	--	--	--	inf	inf	up	0.0	-inf	down	--	--	--	0.0	-inf	down	0.0	-inf	down
GA3	Gibberellin A3	GA	345	239	346.14164	Negative	[M-H]-	C19H22O6	0	0	4.67823	0.634667	0	0	8.09791		C01699	77-06-5	ko00904,ko01110	0.13566384437418993	-2.8818918140141427	down	inf	inf	up	--	--	--	inf	inf	up	--	--	--	inf	inf	up	inf	inf	up	inf	inf	up	inf	inf	up	--	--	--
GA19	Gibberellin A19	GA	361.2	273.2	362.17294	Negative	[M-H]-	C20H26O6	31.5413	2.77611	1.37223	1.29687	5.85989	3.44818	0		C02034	6980-44-5	ko00904,ko01100,ko01110	--	--	--	0.2341726356793753	-2.094355595804006	down	0.32796788977009544	-1.6083735225353035	down	0.12334982491237692	-3.0191724270663087	down	inf	inf	up	0.3761033587734605	-1.410798904531005	down	0.13051692460849013	-2.9376911964022017	down	0.0	-inf	down	0.0	-inf	down	0.2640445003146663	-1.9211470025270083	down
GA9	Gibberellin A9	GA	315.1	270.9	316.16746	Negative	[M-H]-	C19H24O4	1.90963	0	0	0	0.6153	0	0		C11863	427-77-0	ko00904,ko01100,ko01110	--	--	--	0.0	-inf	down	0.0	-inf	down	0.0	-inf	down	--	--	--	--	--	--	0.0	-inf	down	--	--	--	0.0	-inf	down	0.0	-inf	down
GA7	Gibberellin A7	GA	329.2	223	330.146725	Negative	[M-H]-	C19H22O5	0.38036	0	0	0	0.20254	0	0		C11867	510-75-8	ko00904,ko01110	--	--	--	0.0	-inf	down	0.0	-inf	down	0.0	-inf	down	--	--	--	--	--	--	0.0	-inf	down	--	--	--	0.0	-inf	down	0.0	-inf	down
OPDA	cis(+)-12-Oxophytodienoic acid	JA	293.1	275.2	292.203845	Positive	[M+H]+	C18H28O3	595.558	3.583	5.79674	2.3668	618.03	5.00678	2.54686		-	5074224-79-7	-	0.40829788237296605	-1.2923060098076269	down	0.009379385103705562	-6.736290939417452	down	0.02522062933616676	-5.309251913758128	down	0.011922253712780474	-6.390199209602341	down	2.2760369972397347	1.1865240090067424	up	0.4727183272815396	-1.0809472958442141	down	0.029199891127257693	-5.097893199794714	down	--	--	--	0.012829269103564607	-6.2844172088014565	down	0.018048645832301383	-5.7919655922363225	down
JA-Phe	N-[(-)-Jasmonoyl]-(l)-phenalanine	JA	358.169	120.2	357.194009	Positive	[M+H]+	C21H27NO4	2.90319	0	0.0405733	0	0.49452	0	0		-	120303-53-9	-	0.0	-inf	down	0.08204588961686754	-3.6074251312082164	down	0.0	-inf	down	0.0	-inf	down	inf	inf	up	--	--	--	0.04192629486874783	-4.576000848516452	down	--	--	--	0.0	-inf	down	0.0	-inf	down
JA-Val	N-[(-)-Jasmonoyl]-(L)-valine	JA	308.049	116	309.194009	Negative	[M-H]-	C17H27NO4	24.6246	0.08812	0.213333	0.293263	2.74619	0.224973	0.40519		-	120303-51-7	-	--	--	--	0.07768329008154318	-3.686251885981958	down	0.02740831947187857	-5.189242317062097	down	0.03572803500883668	-4.806799619847135	down	--	--	--	--	--	--	0.025990227674394427	-5.2658869179006995	down	--	--	--	0.04936397039713068	-4.340397753109778	down	0.01073558841875455	-6.541454922140746	down
JA-ILE	Jasmonoyl-L-isoleucine	JA	322.4	129.7	323.209659	Negative	[M-H]-	C18H29NO4	1839.93	3.72296	7.19279	32.695	473.146	8.01912	8.4396		C18699	12330-92-9	ko04075	4.545524522936626	2.184446781323066	up	0.015202040124173276	-6.039591242452979	down	0.013075147997806156	-6.257028913322194	down	0.05330907003202332	-4.229475175045645	down	--	--	--	4.077129378647792	2.0275537382765485	up	0.011727814856795254	-6.413921956368712	down	--	--	--	0.0137607389285834	-6.183298247352459	down	0.006070276581405914	-7.364022032838099	down
JA	Jasmonic acid	JA	209.1	58.8	210.125595	Negative	[M-H]-	C12H18O3	3131.84	3.64121	4.77239	17.1015	636.979	9.43579	3.00709		C08491	3572-66-5	ko00592,ko01100,ko01110,ko04075	3.583419360516526	1.8413368891904658	up	0.007492231466862462	-7.060388813413191	down	0.009038586109649091	-6.789687172655637	down	0.016381591773416162	-5.931780641584619	down	--	--	--	--	--	--	0.0045714972559211895	-7.773117530775084	down	0.3186897970387217	-1.6497752634002911	down	0.002880505172801079	-8.439462436055928	down	0.0034879284087177657	-8.163413856200867	down
H2JA	Dihydrojasmonic acid	JA	211.1	59	212.141245	Negative	[M-H]-	C12H20O3	8.2838	0.51798	0.464113	0.42354	2.70124	0.567333	0.39401		-	3572-64-3	-	--	--	--	0.17181491956780345	-2.5410727763858465	down	0.20546126173978127	-2.283061685234293	down	0.1533861271397185	-2.7047600893072143	down	--	--	--	--	--	--	0.1680798667278302	-2.5727811716903166	down	--	--	--	0.1426917598203723	-2.8090260705819903	down	0.18758782201405155	-2.4143619220991424	down
MEJA	Methyl jasmonate	JA	225.2	151.2	224.141245	Positive	[M+H]+	C13H20O3	22.424	0	0	0	4.59529	0	0		C11512	39924-52-2	ko00592,ko01110	--	--	--	0.0	-inf	down	0.0	-inf	down	0.0	-inf	down	--	--	--	--	--	--	0.0	-inf	down	--	--	--	0.0	-inf	down	0.0	-inf	down
OPC-4	3-oxo-2-(2-(Z)-Pentenyl) cyclopentane-1-butyric acid	JA	239.136	221.3	238.156895	Positive	[M+H]+	C14H22O3	34.6318	0	0	0	11.5005	0	0		-	136845-17-5	-	--	--	--	0.0	-inf	down	0.0	-inf	down	0.0	-inf	down	--	--	--	--	--	--	0.0	-inf	down	--	--	--	0.0	-inf	down	0.0	-inf	down
OPC-6	3-oxo-2-(2-(Z)-Pentenyl)cyclopentane-1-hexanoic acid	JA	267.2	249.2	266.188195	Positive	[M+H]+	C16H26O3	285.643	18.0462	23.6017	12.9889	151.732	22.7465	14.0611		-	136768-22-4	-	--	--	--	0.1555482439529087	-2.684565987091446	down	0.2388976439976159	-2.0655354688441268	down	0.13641715044404246	-2.8739030626575315	down	--	--	--	--	--	--	0.24788008797702726	-2.0122857094271254	down	--	--	--	0.1476789801246487	-2.7594636000507364	down	0.18953216911684265	-2.3994853584354083	down
SAG	Salicylic acid 2-O-β-glucoside	SA	299.2	137	300.08452	Negative	[M-H]-	C13H16O8	30752.6	83.8967	97.7472	6126.91	5496.17	407.747	156.72		-	10366-91-3	-	62.681216494978244	5.969961274286908	up	0.017784587626445608	-5.81322866694534	down	0.0397768809048025	-4.6519260377759775	down	--	--	--	--	--	--	15.026243226913135	3.909412455081844	up	0.009535505542260877	-6.71247485698104	down	0.3843544626202777	-1.3794906756423235	down	0.015288421684876147	-6.0314167134183005	down	0.008184351368326629	-6.932916200861741	down
SA	Salicylic acid	SA	137	93	138.031695	Negative	[M-H]-	C7H6O3	3589.29	27.0929	23.274	241.451	888.718	40.9686	23.3969		C00805	69-72-7	ko01100,ko01110,ko04075	10.374274691981302	3.3749385701556154	up	0.026188294727486	-5.2549340693109645	down	0.03424241299345936	-4.8680718206572315	down	0.2018098120716182	-2.30893177434335	down	--	--	--	5.893562819599364	2.5591400463138805	up	0.019452908088852243	-5.683870344498966	down	--	--	--	0.019555647171412185	-5.676270908598398	down	0.02264484890044218	-5.464673276852146	down
									34341.9	110.99	121.021	6368.36	6384.89	448.716	180.116
[truncated: 33 more columns]
