# Supplementary material for: Comparative transcriptome analysis of high- and low-embryogenic Hevea brasiliensis genotypes reveals involvement of phytohormones in somatic embryogenesis
Source: BMC Plant Biol. 2023 Oct 13;23:489. doi: 10.1186/s12870-023-04432-3 (PMC10571474; doi:10.1186/s12870-023-04432-3)
Supplement: Supplementary file 2 — Additional file 2: Supplementary Table 2. Statistics of transcriptome sequencing of 21 libraries belonging to four stages of somatic embryogenesis of Hevea genotypes YT and RT. [file 12870_2023_4432_MOESM2_ESM.xlsx]

## Sheet: Table S2
Supplementary Table 2. Statistics of transcriptome sequencing of 21 libraries belonging to four stages of somatic embryogenesis of Hevea genotypes YT and RT.
Sequencing data and quality control									Comparison of transcriptome data and reference genome
Sample	Raw Reads	Clean Reads	Clean Base(G)	Error Rate(%)	Q20(%)	Q30(%)	GC Content(%)	Sample	Total Reads	Reads mapped	Unique mapped	Multi mapped	Read1 mapped	Read2 mapped	'+' mapped	'-' mapped	Concentration ng/µl	RIN
YT-h1	56555450	55260666	8.29	0.03	98.2	94.45	43.18	RT-f1	52333786	49586766(94.75%)	46176493(88.23%)	3410273(6.52%)	23151690(44.24%)	23024803(44.00%)	23061138(44.07%)	23115355(44.17%)	135.0379	8.5
YT-h2	59011436	58221484	8.73	0.03	97.99	93.93	43.1	RT-f2	53347048	50539061(94.74%)	47000613(88.10%)	3538448(6.63%)	23576989(44.20%)	23423624(43.91%)	23476278(44.01%)	23524335(44.10%)	133.8287	6.1
YT-h3	56256904	55362992	8.3	0.03	98.13	94.27	43.17	RT-f3	57268514	54252200(94.73%)	50352447(87.92%)	3899753(6.81%)	25279304(44.14%)	25073143(43.78%)	25154405(43.92%)	25198042(44.00%)	137.6601	6.2
YT-y1	62492986	61530578	9.23	0.03	97.99	94.04	44.34	RT-h1	56571512	51534359(91.10%)	48641974(85.98%)	2892385(5.11%)	24389736(43.11%)	24252238(42.87%)	24305615(42.96%)	24336359(43.02%)	143.5888	6.5
YT-y2	76769598	75754504	11.36	0.03	98.03	94.04	44.01	RT-h2	69967214	64265424(91.85%)	60613855(86.63%)	3651569(5.22%)	30471955(43.55%)	30141900(43.08%)	30287924(43.29%)	30325931(43.34%)	120.0004	5.1
YT-y3	65306560	64176978	9.63	0.03	98.26	94.62	43.93	RT-h3	58247256	53316567(91.53%)	50327862(86.40%)	2988705(5.13%)	25253613(43.36%)	25074249(43.05%)	25148085(43.17%)	25179777(43.23%)	170.2274	6.5
YT-f1	66304082	65232314	9.78	0.03	98.14	94.34	43.51	RT-y1	55106818	52427354(95.14%)	49228570(89.33%)	3198784(5.80%)	24679565(44.78%)	24549005(44.55%)	24591556(44.63%)	24637014(44.71%)	175.6105	5.3
YT-f2	53003314	52204802	7.83	0.03	98.11	94.24	43.42	RT-y2	81910156	77634756(94.78%)	72717451(88.78%)	4917305(6.00%)	36483146(44.54%)	36234305(44.24%)	36333733(44.36%)	36383718(44.42%)	121.5481	7.8
YT-f3	58071056	55908502	8.39	0.03	98.1	94.26	43.56	RT-y3	59652506	56484351(94.69%)	52968427(88.79%)	3515924(5.89%)	26537044(44.49%)	26431383(44.31%)	26461860(44.36%)	26506567(44.43%)	133.0682	6.9
YT-p1	52148544	49967888	7.5	0.03	98.1	94.27	44.01	YT-f1	65232314	62571536(95.92%)	58869102(90.25%)	3702434(5.68%)	29492317(45.21%)	29376785(45.03%)	29419485(45.10%)	29449617(45.15%)	85.9695	6.9
YT-p2	54615194	52903172	7.94	0.03	98.12	94.3	44.08	YT-f2	52204802	50070098(95.91%)	47201974(90.42%)	2868124(5.49%)	23652524(45.31%)	23549450(45.11%)	23589965(45.19%)	23612009(45.23%)	94.8944	6.2
YT-p3	54671838	53177066	7.98	0.03	98.23	94.59	44	YT-f3	55908502	53458448(95.62%)	50367756(90.09%)	3090692(5.53%)	25244884(45.15%)	25122872(44.94%)	25169937(45.02%)	25197819(45.07%)	117.9682	6.2
RT-h1	58374866	56571512	8.49	0.03	98.01	94.03	43.37	YT-h1	55260666	50852356(92.02%)	47983519(86.83%)	2868837(5.19%)	24020213(43.47%)	23963306(43.36%)	23974929(43.39%)	24008590(43.45%)	115.5818	6.3
RT-h2	71739512	69967214	10.5	0.03	97.77	93.44	43.5	YT-h2	58221484	53926482(92.62%)	50928461(87.47%)	2998021(5.15%)	25535580(43.86%)	25392881(43.61%)	25445547(43.70%)	25482914(43.77%)	119.6982	6.1
RT-h3	60042226	58247256	8.74	0.03	97.94	93.87	43.39	YT-h3	55362992	51349524(92.75%)	48487386(87.58%)	2862138(5.17%)	24290177(43.87%)	24197209(43.71%)	24227131(43.76%)	24260255(43.82%)	135.5255	7.2
RT-y1	56834120	55106818	8.27	0.03	98.04	94.11	44	YT-p1	49967888	47792995(95.65%)	45241150(90.54%)	2551845(5.11%)	22668588(45.37%)	22572562(45.17%)	22603883(45.24%)	22637267(45.30%)	135.8949	7.2
RT-y2	84525870	81910156	12.29	0.03	98.02	94.07	43.48	YT-p2	52903172	50656075(95.75%)	47965284(90.67%)	2690791(5.09%)	24032809(45.43%)	23932475(45.24%)	23965838(45.30%)	23999446(45.36%)	116.683	7
RT-y3	62124716	59652506	8.95	0.03	98.28	94.7	43.83	YT-p3	53177066	50888955(95.70%)	48174835(90.59%)	2714120(5.10%)	24132840(45.38%)	24041995(45.21%)	24073382(45.27%)	24101453(45.32%)	179.2866	8.3
RT-f1	54732350	52333786	7.85	0.03	98.14	94.33	43.94	YT-y1	61530578	59085548(96.03%)	55540752(90.27%)	3544796(5.76%)	27832810(45.23%)	27707942(45.03%)	27726198(45.06%)	27814554(45.20%)	149.7319	8.7
RT-f2	54869486	53347048	8	0.03	98.08	94.16	43.92	YT-y2	75754504	72982404(96.34%)	68676003(90.66%)	4306401(5.68%)	34439259(45.46%)	34236744(45.19%)	34302240(45.28%)	34373763(45.38%)	152.457	7.7
RT-f3	59188736	57268514	8.59	0.03	97.96	93.96	43.92	YT-y3	64176978	61737599(96.20%)	58099203(90.53%)	3638396(5.67%)	29101485(45.35%)	28997718(45.18%)	29025117(45.23%)	29074086(45.30%)	196.3789	8.5
