# Supplementary material for: Comparative transcriptome analysis of high- and low-embryogenic Hevea brasiliensis genotypes reveals involvement of phytohormones in somatic embryogenesis
Source: BMC Plant Biol. 2023 Oct 13;23:489. doi: 10.1186/s12870-023-04432-3 (PMC10571474; doi:10.1186/s12870-023-04432-3)
Supplement: Supplementary file 3 — Additional file 3: Supplementary Table 3. Expression of genes enriched in MAPK signaling pathway in four stages of somatic embryogenesis of Hevea genotypes YT and RT. [file 12870_2023_4432_MOESM3_ESM.xlsx]

## Sheet: Supplementary Table 3
Supplementary Table 3. Expression of genes enriched in MAPK signaling pathway in four stages of somatic embryogenesis of Hevea genotypes YT and RT.
ID	YT-h_fpkm	YT-y_fpkm	YT-f_fpkm	YT-p_fpkm	RT-h_fpkm	RT-y_fpkm	RT-f_fpkm	gene_name	KEGG	EC	KEGG pathway	NR		TF-Family	TF-Category	TF-Classification	SWISS-PROT
LOC110631545	73.0971	3.47753	4.16693	19.2647	64.7299	6.42113	13.8935	LOC110631545	K00940	EC:2.7.4.6	ko00230: Purine metabolism; ko00240: Pyrimidine metabolism; ko01100: Metabolic pathways; ko01110: Biosynthesis of secondary metabolites; ko01232: Nucleotide metabolism; ko01240: Biosynthesis of cofactors; ko04016: MAPK signaling pathway - plant	nucleoside diphosphate kinase B-like [Hevea brasiliensis]		--	--	--	Nucleoside diphosphate kinase B
LOC110631734	62.1696	1.8871	0.321333	2.75267	25.7178	2.0035	0.902767	LOC110631734	K00940	EC:2.7.4.6	ko00230: Purine metabolism; ko00240: Pyrimidine metabolism; ko01100: Metabolic pathways; ko01110: Biosynthesis of secondary metabolites; ko01232: Nucleotide metabolism; ko01240: Biosynthesis of cofactors; ko04016: MAPK signaling pathway - plant	nucleoside diphosphate kinase 3-like isoform X1 [Hevea brasiliensis]		--	--	--	Nucleoside diphosphate kinase III, chloroplastic/mitochondrial
LOC110631745	30.393	13.5514	15.8559	15.7307	28.5117	15.5484	14.2769	LOC110631745	K00940	EC:2.7.4.6	ko00230: Purine metabolism; ko00240: Pyrimidine metabolism; ko01100: Metabolic pathways; ko01110: Biosynthesis of secondary metabolites; ko01232: Nucleotide metabolism; ko01240: Biosynthesis of cofactors; ko04016: MAPK signaling pathway - plant	nucleoside diphosphate kinase 1-like [Hevea brasiliensis]		--	--	--	Nucleoside diphosphate kinase 1
LOC110631805	2.88497	0.2667	0.543133	0.149233	1.82463	0.0948	0.222033	LOC110631805	K02183		ko04016: MAPK signaling pathway - plant; ko04070: Phosphatidylinositol signaling system; ko04626: Plant-pathogen interaction	calmodulin-like protein 8 [Hevea brasiliensis]		--	--	--	Calmodulin-like protein 8
LOC110631810	0.657167	0.842667	1.1823	1.47613	0.820733	0.6057	0.525367	LOC110631810	K02183		ko04016: MAPK signaling pathway - plant; ko04070: Phosphatidylinositol signaling system; ko04626: Plant-pathogen interaction	probable calcium-binding protein CML45 [Hevea brasiliensis]		--	--	--	Probable calcium-binding protein CML46
LOC110631865	0.2986	0.354433	0.6835	0.8725	0.3418	0.2268	0.147933	LOC110631865	K02183		ko04016: MAPK signaling pathway - plant; ko04070: Phosphatidylinositol signaling system; ko04626: Plant-pathogen interaction	calmodulin [Hevea brasiliensis]		--	--	--	Calmodulin
LOC110631877	0.910433	9.13803	12.57	15.325	0.760333	9.3792	4.3751	LOC110631877	K02183		ko04016: MAPK signaling pathway - plant; ko04070: Phosphatidylinositol signaling system; ko04626: Plant-pathogen interaction	calmodulin-like protein 8 [Hevea brasiliensis]		--	--	--	Calmodulin-like protein 8
LOC110632475	2.50647	7.65477	4.55337	0.4533	1.66547	1.42943	0.1248	LOC110632475	K02183		ko04016: MAPK signaling pathway - plant; ko04070: Phosphatidylinositol signaling system; ko04626: Plant-pathogen interaction	probable calcium-binding protein CML30 [Hevea brasiliensis]		--	--	--	Probable calcium-binding protein CML45
LOC110632706	5.16083	0.172733	0.1499	0.742467	2.6954	0.2928	0.109067	LOC110632706	K02183		ko04016: MAPK signaling pathway - plant; ko04070: Phosphatidylinositol signaling system; ko04626: Plant-pathogen interaction	probable calcium-binding protein CML45 [Hevea brasiliensis]		--	--	--	Probable calcium-binding protein CML46
LOC110632769	2.4951	0.261033	2.05187	2.14873	2.17563	0.177	0.0611667	LOC110632769	K02183		ko04016: MAPK signaling pathway - plant; ko04070: Phosphatidylinositol signaling system; ko04626: Plant-pathogen interaction	calmodulin-7-like [Hevea brasiliensis]		--	--	--	Calmodulin-related protein
LOC110632834	2.2056	22.2711	21.1963	30.2689	2.88457	16.6885	8.23597	LOC110632834	K02183		ko04016: MAPK signaling pathway - plant; ko04070: Phosphatidylinositol signaling system; ko04626: Plant-pathogen interaction	calmodulin-7, partial [Nicotiana attenuata]		--	--	--	Calmodulin-1/11/16
LOC110633008	27.5207	2.6932	0.942067	1.58453	26.4992	0.6308	0.686667	LOC110633008	K02183		ko04016: MAPK signaling pathway - plant; ko04070: Phosphatidylinositol signaling system; ko04626: Plant-pathogen interaction	calmodulin-like [Brassica napus]		--	--	--	Calmodulin-1/11/16
LOC110633019	6.0927	0.792833	0.598133	0.279333	7.8332	0.1493	0.0526667	LOC110633019	K02183		ko04016: MAPK signaling pathway - plant; ko04070: Phosphatidylinositol signaling system; ko04626: Plant-pathogen interaction	nucleolin-like isoform X1 [Hevea brasiliensis]		--	--	--	Putative calmodulin-like protein 2
LOC110633283	1.10607	0.0304333	0.0037	0.0048	0.275133	0.0345333	0.1316	LOC110633283	K02183		ko04016: MAPK signaling pathway - plant; ko04070: Phosphatidylinositol signaling system; ko04626: Plant-pathogen interaction	probable calcium-binding protein CML30 [Hevea brasiliensis]		--	--	--	Probable calcium-binding protein CML45
LOC110633289	0.384467	0.0132667	0	0.0133667	1.10353	0.0892	1.23283	LOC110633289	K02183		ko04016: MAPK signaling pathway - plant; ko04070: Phosphatidylinositol signaling system; ko04626: Plant-pathogen interaction	calmodulin-7, partial [Nicotiana attenuata]		--	--	--	Calmodulin-1
LOC110633290	1.13907	0.519667	0.6652	0.91	2.80307	0.593367	0.0880667	LOC110633290	K02183		ko04016: MAPK signaling pathway - plant; ko04070: Phosphatidylinositol signaling system; ko04626: Plant-pathogen interaction	calmodulin-like [Hevea brasiliensis]		--	--	--	Calcium-binding protein CP1
LOC110633291	2.75717	0.00916667	0.00673333	0.0271667	4.21027	0.149633	0.00683333	LOC110633291	K02183		ko04016: MAPK signaling pathway - plant; ko04070: Phosphatidylinositol signaling system; ko04626: Plant-pathogen interaction	calmodulin-like [Hevea brasiliensis]		--	--	--	Calcium-binding protein CP1
LOC110633302	2.1845	0	0.0112667	0.0568667	3.13873	0.0341333	0.0143	LOC110633302	K02183		ko04016: MAPK signaling pathway - plant; ko04070: Phosphatidylinositol signaling system; ko04626: Plant-pathogen interaction	calmodulin-5-like [Hevea brasiliensis]		--	--	--	Calmodulin-2
LOC110633303	0.0314333	0.0118667	0.357533	0.0107333	0.0715667	0.014	0.132667	LOC110633303	K02183		ko04016: MAPK signaling pathway - plant; ko04070: Phosphatidylinositol signaling system; ko04626: Plant-pathogen interaction	hypothetical protein MANES_05G172600 [Manihot esculenta]		--	--	--	Calmodulin-like protein 5
LOC110633450	0.520733	2.46417	4.33507	0.0603333	0.879533	4.33777	9.57117	LOC110633450	K03781	EC:1.11.1.6	ko00380: Tryptophan metabolism; ko00630: Glyoxylate and dicarboxylate metabolism; ko01100: Metabolic pathways; ko01110: Biosynthesis of secondary metabolites; ko01200: Carbon metabolism; ko04016: MAPK signaling pathway - plant; ko04146: Peroxisome	catalase isozyme 2-like [Hevea brasiliensis]		--	--	--	Catalase isozyme 2
LOC110633511	0.643067	1.25203	0.1165	0.125533	0.202767	1.50247	0.3283	LOC110633511	K03781	EC:1.11.1.6	ko00380: Tryptophan metabolism; ko00630: Glyoxylate and dicarboxylate metabolism; ko01100: Metabolic pathways; ko01110: Biosynthesis of secondary metabolites; ko01200: Carbon metabolism; ko04016: MAPK signaling pathway - plant; ko04146: Peroxisome	catalase isozyme 1-like isoform X1 [Hevea brasiliensis]		--	--	--	Catalase isozyme 1
LOC110633523	35.8531	38.0515	45.7006	9.7049	55.6659	56.2029	115.269	LOC110633523	K03781	EC:1.11.1.6	ko00380: Tryptophan metabolism; ko00630: Glyoxylate and dicarboxylate metabolism; ko01100: Metabolic pathways; ko01110: Biosynthesis of secondary metabolites; ko01200: Carbon metabolism; ko04016: MAPK signaling pathway - plant; ko04146: Peroxisome	catalase isozyme 2 [Hevea brasiliensis]		--	--	--	Catalase isozyme 2
LOC110633542	9.72723	8.29257	17.2635	32.8025	13.1206	7.0007	7.7831	LOC110633542	K03781	EC:1.11.1.6	ko00380: Tryptophan metabolism; ko00630: Glyoxylate and dicarboxylate metabolism; ko01100: Metabolic pathways; ko01110: Biosynthesis of secondary metabolites; ko01200: Carbon metabolism; ko04016: MAPK signaling pathway - plant; ko04146: Peroxisome	catalase-2 [Hevea brasiliensis]		--	--	--	Catalase-2
LOC110633581	3.52193	0.9885	0.850767	0.2947	1.73533	0.753767	4.9172	LOC110633581	K03781	EC:1.11.1.6	ko00380: Tryptophan metabolism; ko00630: Glyoxylate and dicarboxylate metabolism; ko01100: Metabolic pathways; ko01110: Biosynthesis of secondary metabolites; ko01200: Carbon metabolism; ko04016: MAPK signaling pathway - plant; ko04146: Peroxisome	catalase isozyme 2-like isoform X1 [Hevea brasiliensis]		--	--	--	Catalase isozyme 2
LOC110633599	12.6923	5.90653	11.4765	0.889933	23.7442	11.4173	16.1669	LOC110633599	K03781	EC:1.11.1.6	ko00380: Tryptophan metabolism; ko00630: Glyoxylate and dicarboxylate metabolism; ko01100: Metabolic pathways; ko01110: Biosynthesis of secondary metabolites; ko01200: Carbon metabolism; ko04016: MAPK signaling pathway - plant; ko04146: Peroxisome	catalase isozyme 1 [Hevea brasiliensis]		--	--	--	Catalase isozyme 1
LOC110633615	1.1757	0.2192	0.231033	2.3888	0.382367	0.3288	0.266533	LOC110633615	K13413	EC:2.7.12.2	ko04016: MAPK signaling pathway - plant; ko04075: Plant hormone signal transduction; ko04626: Plant-pathogen interaction	mitogen-activated protein kinase kinase 5-like [Hevea brasiliensis]		--	--	--	Mitogen-activated protein kinase kinase 4	MAPKK4
LOC110633630	5.4094	0.0254667	0.0146333	0	10.9927	0.0125	0	LOC110633630	K13414	EC:2.7.11.25	ko04016: MAPK signaling pathway - plant; ko04626: Plant-pathogen interaction	E3 ubiquitin-protein ligase UPL5-like isoform X1 [Hevea brasiliensis]		--	--	--	Mitogen-activated protein kinase kinase kinase 1	MAPKKK1
LOC110633735	96.7082	4.71943	1.57163	31.8422	64.838	8.1151	9.25943	LOC110633735	K13414	EC:2.7.11.25	ko04016: MAPK signaling pathway - plant; ko04626: Plant-pathogen interaction	serine/threonine-protein kinase pakG-like [Hevea brasiliensis]		--	--	--	Mitogen-activated protein kinase kinase kinase 1	MAPKKK1
LOC110633736	11.8729	39.8778	17.135	4.9157	10.1806	21.7619	12.745	LOC110633736	K13414	EC:2.7.11.25	ko04016: MAPK signaling pathway - plant; ko04626: Plant-pathogen interaction	mitogen-activated protein kinase kinase kinase 1-like [Hevea brasiliensis]		--	--	--	Mitogen-activated protein kinase kinase kinase 1	MAPKKK1
LOC110633744	1.55667	0.0618	0.150967	0.1455	1.84587	0.160367	0.233733	LOC110633744	K13414	EC:2.7.11.25	ko04016: MAPK signaling pathway - plant; ko04626: Plant-pathogen interaction	E3 ubiquitin-protein ligase UPL5-like isoform X1 [Hevea brasiliensis]		--	--	--	Mitogen-activated protein kinase kinase kinase 1	MAPKKK1
LOC110633807	0.6271	0.928467	0.6277	0.923167	3.5615	3.36783	5.02287	LOC110633807	K13414	EC:2.7.11.25	ko04016: MAPK signaling pathway - plant; ko04626: Plant-pathogen interaction	mitogen-activated protein kinase kinase kinase 1-like [Hevea brasiliensis]		--	--	--	Mitogen-activated protein kinase kinase kinase 1	MAPKKK1
LOC110633853	2.1431	14.3206	4.23943	11.3414	2.72417	12.2627	2.5874	LOC110633853	K13414	EC:2.7.11.25	ko04016: MAPK signaling pathway - plant; ko04626: Plant-pathogen interaction	mitogen-activated protein kinase kinase kinase 1-like [Hevea brasiliensis]		--	--	--	Mitogen-activated protein kinase kinase kinase 1	MAPKKK1
LOC110633884	5.28	8.58657	6.51403	4.08717	5.51217	9.13033	6.04203	LOC110633884	K13414	EC:2.7.11.25	ko04016: MAPK signaling pathway - plant; ko04626: Plant-pathogen interaction	E3 ubiquitin-protein ligase UPL5-like [Hevea brasiliensis]		--	--	--	Mitogen-activated protein kinase kinase kinase 1	MAPKKK1
LOC110633899	7.01977	6.52953	6.03507	5.2018	3.6669	6.20397	1.12927	LOC110633899	K13414	EC:2.7.11.25	ko04016: MAPK signaling pathway - plant; ko04626: Plant-pathogen interaction	mitogen-activated protein kinase kinase kinase 1-like, partial [Hevea brasiliensis]		--	--	--	Mitogen-activated protein kinase kinase kinase 1b	MAPKKK1
LOC110633907	32.9584	4.98417	12.9769	122.687	25.155	10.4797	6.21553	LOC110633907	K13414	EC:2.7.11.25	ko04016: MAPK signaling pathway - plant; ko04626: Plant-pathogen interaction	E3 ubiquitin-protein ligase UPL5-like [Hevea brasiliensis]		--	--	--	E3 ubiquitin-protein ligase UPL5
LOC110633930	8.37223	15.703	55.2502	63.3242	12.4081	13.0476	3.05387	LOC110633930	K13414	EC:2.7.11.25	ko04016: MAPK signaling pathway - plant; ko04626: Plant-pathogen interaction	E3 ubiquitin-protein ligase UPL5-like isoform X1 [Hevea brasiliensis]		--	--	--	E3 ubiquitin-protein ligase UPL5
LOC110633935	6.4671	0.0171	0	0.063	2.50357	0.0431667	0.0352	LOC110633935	K13414	EC:2.7.11.25	ko04016: MAPK signaling pathway - plant; ko04626: Plant-pathogen interaction	uncharacterized protein LOC110663743 [Hevea brasiliensis]		--	--	--	Mitogen-activated protein kinase kinase kinase 1	MAPKKK1
LOC110634099	2.66783	0.105033	0.0175333	0.0314667	2.151	0.1141	0.0408333	LOC110634099	K13414	EC:2.7.11.25	ko04016: MAPK signaling pathway - plant; ko04626: Plant-pathogen interaction	mitogen-activated protein kinase kinase kinase 1-like [Hevea brasiliensis]		--	--	--	Mitogen-activated protein kinase kinase kinase 1	MAPKKK1
LOC110634348	28.7612	2.6913	1.95483	7.43497	21.5991	2.30007	3.7992	LOC110634348	K13414	EC:2.7.11.25	ko04016: MAPK signaling pathway - plant; ko04626: Plant-pathogen interaction	mitogen-activated protein kinase kinase kinase 1-like [Hevea brasiliensis]		--	--	--	Mitogen-activated protein kinase kinase kinase 1	MAPKKK1
LOC110634743	0.436667	1.4717	1.9474	1.6214	0.702967	3.08767	4.3741	LOC110634743	K13416	EC:2.7.10.1 2.7.11.1	ko04016: MAPK signaling pathway - plant; ko04075: Plant hormone signal transduction; ko04626: Plant-pathogen interaction	BRASSINOSTEROID INSENSITIVE 1-associated receptor kinase 1-like isoform X1 [Hevea brasiliensis]		--	--	--	BRASSINOSTEROID INSENSITIVE 1-associated receptor kinase 1
LOC110634867	10.7191	13.5823	28.5679	29.2446	20.4679	32.4716	27.6657	LOC110634867	K13416	EC:2.7.10.1 2.7.11.1	ko04016: MAPK signaling pathway - plant; ko04075: Plant hormone signal transduction; ko04626: Plant-pathogen interaction	probable LRR receptor-like serine/threonine-protein kinase At5g45780 isoform X1 [Hevea brasiliensis]		--	--	--	Probable LRR receptor-like serine/threonine-protein kinase At5g45780
LOC110634883	1.68667	0.0112333	0.00803333	0.0221	1.35087	0.0216333	0.0215	LOC110634883	K13416	EC:2.7.10.1 2.7.11.1	ko04016: MAPK signaling pathway - plant; ko04075: Plant hormone signal transduction; ko04626: Plant-pathogen interaction	G-type lectin S-receptor-like serine/threonine-protein kinase LECRK4 [Hevea brasiliensis]		--	--	--	G-type lectin S-receptor-like serine/threonine-protein kinase RLK1
LOC110634922	17.9771	24.3606	44.441	43.4214	11.2475	16.3641	14.1985	LOC110634922	K13416	EC:2.7.10.1 2.7.11.1	ko04016: MAPK signaling pathway - plant; ko04075: Plant hormone signal transduction; ko04626: Plant-pathogen interaction	probable LRR receptor-like serine/threonine-protein kinase IRK [Hevea brasiliensis]		--	--	--	Probable LRR receptor-like serine/threonine-protein kinase IRK
LOC110634933	1.30927	2.07003	2.9171	4.8448	2.02643	3.1743	2.4591	LOC110634933	K13416	EC:2.7.10.1 2.7.11.1	ko04016: MAPK signaling pathway - plant; ko04075: Plant hormone signal transduction; ko04626: Plant-pathogen interaction	G-type lectin S-receptor-like serine/threonine-protein kinase At1g61370 isoform X1 [Hevea brasiliensis]		--	--	--	G-type lectin S-receptor-like serine/threonine-protein kinase At1g61390
LOC110634966	0.719	1.61957	2.27427	2.51073	0.422833	0.7717	0.425667	LOC110634966	K13416	EC:2.7.10.1 2.7.11.1	ko04016: MAPK signaling pathway - plant; ko04075: Plant hormone signal transduction; ko04626: Plant-pathogen interaction	L-type lectin-domain containing receptor kinase VII.1-like [Hevea brasiliensis]		--	--	--	L-type lectin-domain containing receptor kinase VII.1
LOC110635092	0.9058	0.0960333	0.396967	0.501833	0.3479	0.00406667	0	LOC110635092	K13416	EC:2.7.10.1 2.7.11.1	ko04016: MAPK signaling pathway - plant; ko04075: Plant hormone signal transduction; ko04626: Plant-pathogen interaction	L-type lectin-domain containing receptor kinase VII.1-like [Hevea brasiliensis]		--	--	--	L-type lectin-domain containing receptor kinase VII.1
LOC110635131	17.896	5.98993	4.08003	1.49543	10.3554	7.50293	11.8622	LOC110635131	K13416	EC:2.7.10.1 2.7.11.1	ko04016: MAPK signaling pathway - plant; ko04075: Plant hormone signal transduction; ko04626: Plant-pathogen interaction	receptor-like cytosolic serine/threonine-protein kinase RBK2 isoform X1 [Hevea brasiliensis]		--	--	--	Receptor-like cytosolic serine/threonine-protein kinase RBK2
LOC110635149	11.2187	7.5734	18.7928	33.4448	15.5519	11.1601	7.83897	LOC110635149	K13416	EC:2.7.10.1 2.7.11.1	ko04016: MAPK signaling pathway - plant; ko04075: Plant hormone signal transduction; ko04626: Plant-pathogen interaction	G-type lectin S-receptor-like serine/threonine-protein kinase LECRK4 [Hevea brasiliensis]		--	--	--	G-type lectin S-receptor-like serine/threonine-protein kinase RLK1
LOC110635193	98.6576	48.0652	14.1628	32.4442	90.693	25.9339	11.0158	LOC110635193	K13416	EC:2.7.10.1 2.7.11.1	ko04016: MAPK signaling pathway - plant; ko04075: Plant hormone signal transduction; ko04626: Plant-pathogen interaction	receptor like protein kinase S.2-like [Hevea brasiliensis]		--	--	--	Receptor like protein kinase S.2
LOC110635302	0.114067	0.0463667	3.12973	0.179967	0.0619333	0.0607	0.0576	LOC110635302	K13416	EC:2.7.10.1 2.7.11.1	ko04016: MAPK signaling pathway - plant; ko04075: Plant hormone signal transduction; ko04626: Plant-pathogen interaction	L-type lectin-domain containing receptor kinase IV.2-like [Hevea brasiliensis]		--	--	--	L-type lectin-domain containing receptor kinase IV.2
LOC110635408	1.47493	0	0	0	0.821467	0	0	LOC110635408	K13416	EC:2.7.10.1 2.7.11.1	ko04016: MAPK signaling pathway - plant; ko04075: Plant hormone signal transduction; ko04626: Plant-pathogen interaction	rust resistance kinase Lr10-like [Hevea brasiliensis]		--	--	--	Rust resistance kinase Lr10
LOC110635459	28.2907	16.7356	11.8584	12.8129	51.0633	17.4852	14.9945	LOC110635459	K13416	EC:2.7.10.1 2.7.11.1	ko04016: MAPK signaling pathway - plant; ko04075: Plant hormone signal transduction; ko04626: Plant-pathogen interaction	rust resistance kinase Lr10-like [Hevea brasiliensis]		--	--	--	Rust resistance kinase Lr10
LOC110635504	146.305	95.6603	120.492	208.581	188.049	94.0158	100.732	LOC110635504	K13416	EC:2.7.10.1 2.7.11.1	ko04016: MAPK signaling pathway - plant; ko04075: Plant hormone signal transduction; ko04626: Plant-pathogen interaction	rust resistance kinase Lr10-like [Hevea brasiliensis]		--	--	--	Rust resistance kinase Lr10
LOC110635533	0.4031	2.64077	5.29307	3.64203	0.811467	1.32063	0.2633	LOC110635533	K13416	EC:2.7.10.1 2.7.11.1	ko04016: MAPK signaling pathway - plant; ko04075: Plant hormone signal transduction; ko04626: Plant-pathogen interaction	rust resistance kinase Lr10-like [Hevea brasiliensis]		--	--	--	Rust resistance kinase Lr10
LOC110635542	0.0134667	0.0327667	0.106667	0.169467	0.0158	0.00433333	0.328467	LOC110635542	K13416	EC:2.7.10.1 2.7.11.1	ko04016: MAPK signaling pathway - plant; ko04075: Plant hormone signal transduction; ko04626: Plant-pathogen interaction	rust resistance kinase Lr10-like [Hevea brasiliensis]		--	--	--	Rust resistance kinase Lr10
LOC110635543	1.39377	2.03567	3.04117	1.7306	0.105133	0.0148333	0.0295	LOC110635543	K13416	EC:2.7.10.1 2.7.11.1	ko04016: MAPK signaling pathway - plant; ko04075: Plant hormone signal transduction; ko04626: Plant-pathogen interaction	G-type lectin S-receptor-like serine/threonine-protein kinase SD3-1 isoform X4 [Hevea brasiliensis]		--	--	--	G-type lectin S-receptor-like serine/threonine-protein kinase SD3-1
LOC110635574	5.2072	0.605667	0.3745	0.592767	3.9038	0.161533	0.0107333	LOC110635574	K13416	EC:2.7.10.1 2.7.11.1	ko04016: MAPK signaling pathway - plant; ko04075: Plant hormone signal transduction; ko04626: Plant-pathogen interaction	cold-responsive protein kinase 1-like isoform X1 [Hevea brasiliensis]		--	--	--	Cold-responsive protein kinase 1
LOC110635786	23.1895	21.0842	26.8045	37.1923	23.0377	11.2052	15.4032	LOC110635786	K13416	EC:2.7.10.1 2.7.11.1	ko04016: MAPK signaling pathway - plant; ko04075: Plant hormone signal transduction; ko04626: Plant-pathogen interaction	L-type lectin-domain containing receptor kinase IX.1-like [Hevea brasiliensis]		--	--	--	L-type lectin-domain containing receptor kinase IX.1
LOC110635800	0.110733	2.23147	3.4343	5.33823	0.161633	0.660633	0.111567	LOC110635800	K13416	EC:2.7.10.1 2.7.11.1	ko04016: MAPK signaling pathway - plant; ko04075: Plant hormone signal transduction; ko04626: Plant-pathogen interaction	leucine-rich repeat protein 1-like [Hevea brasiliensis]		--	--	--	Leucine-rich repeat protein 1
LOC110635843	74.2364	144.208	149.998	112.666	68.2697	104.474	140.822	LOC110635843	K13416	EC:2.7.10.1 2.7.11.1	ko04016: MAPK signaling pathway - plant; ko04075: Plant hormone signal transduction; ko04626: Plant-pathogen interaction	rust resistance kinase Lr10-like [Hevea brasiliensis]		--	--	--	Rust resistance kinase Lr10
LOC110635926	83.0335	51.7156	46.9959	32.5045	70.7853	45.8199	47.8502	LOC110635926	K13416	EC:2.7.10.1 2.7.11.1	ko04016: MAPK signaling pathway - plant; ko04075: Plant hormone signal transduction; ko04626: Plant-pathogen interaction	rust resistance kinase Lr10-like [Hevea brasiliensis]		--	--	--	Rust resistance kinase Lr10
LOC110635940	29.6536	4.58517	1.12043	4.59577	21.9659	8.62433	5.6006	LOC110635940	K13416	EC:2.7.10.1 2.7.11.1	ko04016: MAPK signaling pathway - plant; ko04075: Plant hormone signal transduction; ko04626: Plant-pathogen interaction	LRR receptor-like serine/threonine-protein kinase RPK2 [Hevea brasiliensis]		--	--	--	LRR receptor-like serine/threonine-protein kinase RPK2
LOC110635988	2.3227	0.1479	0.549933	0.257667	2.363	0.886433	4.05687	LOC110635988	K13416	EC:2.7.10.1 2.7.11.1	ko04016: MAPK signaling pathway - plant; ko04075: Plant hormone signal transduction; ko04626: Plant-pathogen interaction	G-type lectin S-receptor-like serine/threonine-protein kinase At4g27290 isoform X1 [Hevea brasiliensis]		--	--	--	G-type lectin S-receptor-like serine/threonine-protein kinase At4g27290
LOC110636034	0.2067	0.1282	1.48333	0.202467	0.188033	0.136567	0.690167	LOC110636034	K13416	EC:2.7.10.1 2.7.11.1	ko04016: MAPK signaling pathway - plant; ko04075: Plant hormone signal transduction; ko04626: Plant-pathogen interaction	cold-responsive protein kinase 1-like isoform X2 [Hevea brasiliensis]		--	--	--	Cold-responsive protein kinase 1
LOC110636036	0.278233	0.0145	0.00406667	0.0149333	0.3581	0.0178333	0	LOC110636036	K13416	EC:2.7.10.1 2.7.11.1	ko04016: MAPK signaling pathway - plant; ko04075: Plant hormone signal transduction; ko04626: Plant-pathogen interaction	probable L-type lectin-domain containing receptor kinase S.5 [Hevea brasiliensis]		--	--	--	Probable L-type lectin-domain containing receptor kinase S.5
LOC110636043	0.799333	3.2266	18.2833	36.3278	0.680933	2.28527	1.19343	LOC110636043	K13416	EC:2.7.10.1 2.7.11.1	ko04016: MAPK signaling pathway - plant; ko04075: Plant hormone signal transduction; ko04626: Plant-pathogen interaction	G-type lectin S-receptor-like serine/threonine-protein kinase LECRK3 [Hevea brasiliensis]		--	--	--	G-type lectin S-receptor-like serine/threonine-protein kinase LECRK3
LOC110636144	1.57627	0.0421667	0.0256667	0.1328	1.3044	0.0445333	0.00766667	LOC110636144	K13416	EC:2.7.10.1 2.7.11.1	ko04016: MAPK signaling pathway - plant; ko04075: Plant hormone signal transduction; ko04626: Plant-pathogen interaction	rust resistance kinase Lr10-like [Hevea brasiliensis]		--	--	--	Rust resistance kinase Lr10
LOC110636177	0.268767	0.8741	0.929567	0.7315	0.238467	1.86307	13.0777	LOC110636177	K13416	EC:2.7.10.1 2.7.11.1	ko04016: MAPK signaling pathway - plant; ko04075: Plant hormone signal transduction; ko04626: Plant-pathogen interaction	rust resistance kinase Lr10-like [Hevea brasiliensis]		--	--	--	Rust resistance kinase Lr10
LOC110636184	1.3224	0.00606667	0	0.0939	1.67177	0.00643333	0.0135333	LOC110636184	K13416	EC:2.7.10.1 2.7.11.1	ko04016: MAPK signaling pathway - plant; ko04075: Plant hormone signal transduction; ko04626: Plant-pathogen interaction	non-functional pseudokinase ZED1-like [Hevea brasiliensis]		--	--	--	Non-functional pseudokinase ZED1
LOC110636281	2.13297	7.549	12.2891	35.673	2.32753	5.199	15.0765	LOC110636281	K13416	EC:2.7.10.1 2.7.11.1	ko04016: MAPK signaling pathway - plant; ko04075: Plant hormone signal transduction; ko04626: Plant-pathogen interaction	G-type lectin S-receptor-like serine/threonine-protein kinase At4g27290 [Hevea brasiliensis]		--	--	--	G-type lectin S-receptor-like serine/threonine-protein kinase At4g27290
LOC110636668	2.36583	2.27373	4.5114	0.3321	2.36963	1.64967	0.8874	LOC110636668	K13416	EC:2.7.10.1 2.7.11.1	ko04016: MAPK signaling pathway - plant; ko04075: Plant hormone signal transduction; ko04626: Plant-pathogen interaction	L-type lectin-domain containing receptor kinase S.4-like [Hevea brasiliensis]		--	--	--	L-type lectin-domain containing receptor kinase S.4
LOC110636697	12.1704	4.0684	8.2603	18.9564	11.4929	3.82627	2.83717	LOC110636697	K13416	EC:2.7.10.1 2.7.11.1	ko04016: MAPK signaling pathway - plant; ko04075: Plant hormone signal transduction; ko04626: Plant-pathogen interaction	cysteine-rich receptor-like protein kinase 2 isoform X1 [Hevea brasiliensis]		--	--	--	Cysteine-rich receptor-like protein kinase 2
LOC110636719	0.312867	1.0476	4.14933	2.82813	0.4709	0.574933	3.2931	LOC110636719	K13416	EC:2.7.10.1 2.7.11.1	ko04016: MAPK signaling pathway - plant; ko04075: Plant hormone signal transduction; ko04626: Plant-pathogen interaction	cold-responsive protein kinase 1-like [Hevea brasiliensis]		--	--	--	Cold-responsive protein kinase 1
LOC110636753	0.154733	0.0391333	0.6457	0.0776667	0.690667	0.0442	0.0203333	LOC110636753	K13416	EC:2.7.10.1 2.7.11.1	ko04016: MAPK signaling pathway - plant; ko04075: Plant hormone signal transduction; ko04626: Plant-pathogen interaction	proline-rich receptor-like protein kinase PERK3 isoform X1 [Hevea brasiliensis]		--	--	--	Proline-rich receptor-like protein kinase PERK3
LOC110636984	0.562767	0.0425667	0	0.161	0.495267	0.0149	0	LOC110636984	K13416	EC:2.7.10.1 2.7.11.1	ko04016: MAPK signaling pathway - plant; ko04075: Plant hormone signal transduction; ko04626: Plant-pathogen interaction	L-type lectin-domain containing receptor kinase S.4-like [Hevea brasiliensis]		--	--	--	L-type lectin-domain containing receptor kinase S.4
LOC110636987	7.5834	5.1665	60.3077	229.983	21.7336	7.72553	71.4472	LOC110636987	K13416	EC:2.7.10.1 2.7.11.1	ko04016: MAPK signaling pathway - plant; ko04075: Plant hormone signal transduction; ko04626: Plant-pathogen interaction	G-type lectin S-receptor-like serine/threonine-protein kinase LECRK4 [Hevea brasiliensis]		--	--	--	G-type lectin S-receptor-like serine/threonine-protein kinase LECRK3
LOC110636991	0.576733	1.70023	1.93997	1.2572	0.584667	0.651967	0.356	LOC110636991	K13416	EC:2.7.10.1 2.7.11.1	ko04016: MAPK signaling pathway - plant; ko04075: Plant hormone signal transduction; ko04626: Plant-pathogen interaction	proline-rich receptor-like protein kinase PERK10 isoform X1 [Hevea brasiliensis]		--	--	--	Receptor-like protein kinase HERK 1
LOC110637034	14.1875	48.1936	41.7894	27.5857	18.7381	47.1836	37.8858	LOC110637034	K13416	EC:2.7.10.1 2.7.11.1	ko04016: MAPK signaling pathway - plant; ko04075: Plant hormone signal transduction; ko04626: Plant-pathogen interaction	probable receptor-like protein kinase At5g20050 [Hevea brasiliensis]		--	--	--	Probable receptor-like protein kinase At5g20050
LOC110637075	42.2285	58.273	31.549	21.0056	52.2243	65.8302	58.3834	LOC110637075	K13416	EC:2.7.10.1 2.7.11.1	ko04016: MAPK signaling pathway - plant; ko04075: Plant hormone signal transduction; ko04626: Plant-pathogen interaction	leucine-rich repeat protein 2-like isoform X2 [Hevea brasiliensis]		--	--	--	Leucine-rich repeat protein 2
LOC110637107	2.62563	1.0884	8.5946	12.2395	0.910067	0.3889	0.0574667	LOC110637107	K13416	EC:2.7.10.1 2.7.11.1	ko04016: MAPK signaling pathway - plant; ko04075: Plant hormone signal transduction; ko04626: Plant-pathogen interaction	LRR receptor-like serine/threonine-protein kinase RPK2 [Hevea brasiliensis]		--	--	--	LRR receptor-like serine/threonine-protein kinase RPK2
LOC110637128	23.3428	6.8212	7.6171	7.3924	19.0444	6.94543	7.4706	LOC110637128	K13416	EC:2.7.10.1 2.7.11.1	ko04016: MAPK signaling pathway - plant; ko04075: Plant hormone signal transduction; ko04626: Plant-pathogen interaction	G-type lectin S-receptor-like serine/threonine-protein kinase At4g27290 isoform X1 [Hevea brasiliensis]		--	--	--	G-type lectin S-receptor-like serine/threonine-protein kinase At4g27290
LOC110637139	3.34353	0.832033	1.84933	1.24873	1.9741	0.3911	0.3716	LOC110637139	K13416	EC:2.7.10.1 2.7.11.1	ko04016: MAPK signaling pathway - plant; ko04075: Plant hormone signal transduction; ko04626: Plant-pathogen interaction	G-type lectin S-receptor-like serine/threonine-protein kinase LECRK2, partial [Hevea brasiliensis]		--	--	--	G-type lectin S-receptor-like serine/threonine-protein kinase LECRK2
LOC110637232	5.96233	6.05777	4.23067	3.5214	7.7838	3.7605	5.31697	LOC110637232	K13416	EC:2.7.10.1 2.7.11.1	ko04016: MAPK signaling pathway - plant; ko04075: Plant hormone signal transduction; ko04626: Plant-pathogen interaction	G-type lectin S-receptor-like serine/threonine-protein kinase LECRK2 [Hevea brasiliensis]		--	--	--	G-type lectin S-receptor-like serine/threonine-protein kinase LECRK2
LOC110637352	2.10567	10.2915	12.1004	13.0578	1.91097	13.9893	7.75007	LOC110637352	K13416	EC:2.7.10.1 2.7.11.1	ko04016: MAPK signaling pathway - plant; ko04075: Plant hormone signal transduction; ko04626: Plant-pathogen interaction	G-type lectin S-receptor-like serine/threonine-protein kinase LECRK4 [Hevea brasiliensis]		--	--	--	G-type lectin S-receptor-like serine/threonine-protein kinase LECRK4
LOC110637379	1.10187	0.0726	0.1553	0.425833	0.5647	0.0294333	0.0119	LOC110637379	K13416	EC:2.7.10.1 2.7.11.1	ko04016: MAPK signaling pathway - plant; ko04075: Plant hormone signal transduction; ko04626: Plant-pathogen interaction	G-type lectin S-receptor-like serine/threonine-protein kinase LECRK4 [Hevea brasiliensis]		--	--	--	G-type lectin S-receptor-like serine/threonine-protein kinase LECRK4
LOC110637396	1.3629	0.386967	0.404433	0.352267	0.683	0.0383	0.0229	LOC110637396	K13416	EC:2.7.10.1 2.7.11.1	ko04016: MAPK signaling pathway - plant; ko04075: Plant hormone signal transduction; ko04626: Plant-pathogen interaction	G-type lectin S-receptor-like serine/threonine-protein kinase LECRK3 [Hevea brasiliensis]		--	--	--	G-type lectin S-receptor-like serine/threonine-protein kinase LECRK2
LOC110637416	0.1837	1.04447	0.0770667	0.314833	0.0619333	1.0441	0.341	LOC110637416	K13416	EC:2.7.10.1 2.7.11.1	ko04016: MAPK signaling pathway - plant; ko04075: Plant hormone signal transduction; ko04626: Plant-pathogen interaction	probable L-type lectin-domain containing receptor kinase S.5 [Hevea brasiliensis]		--	--	--	Probable L-type lectin-domain containing receptor kinase S.5
LOC110637493	20.1165	9.8298	9.22513	7.4593	19.4999	15.9264	12.563	LOC110637493	K13416	EC:2.7.10.1 2.7.11.1	ko04016: MAPK signaling pathway - plant; ko04075: Plant hormone signal transduction; ko04626: Plant-pathogen interaction	G-type lectin S-receptor-like serine/threonine-protein kinase RKS1 [Hevea brasiliensis]		--	--	--	G-type lectin S-receptor-like serine/threonine-protein kinase At1g11410
LOC110637502	1.68717	5.2053	9.23617	9.0807	2.53353	9.1712	14.7673	LOC110637502	K13416	EC:2.7.10.1 2.7.11.1	ko04016: MAPK signaling pathway - plant; ko04075: Plant hormone signal transduction; ko04626: Plant-pathogen interaction	G-type lectin S-receptor-like serine/threonine-protein kinase RKS1 isoform X1 [Hevea brasiliensis]		--	--	--	G-type lectin S-receptor-like serine/threonine-protein kinase At1g11410
LOC110637506	4.5946	33.9394	20.9067	9.93553	7.0957	29.2981	19.0286	LOC110637506	K13416	EC:2.7.10.1 2.7.11.1	ko04016: MAPK signaling pathway - plant; ko04075: Plant hormone signal transduction; ko04626: Plant-pathogen interaction	G-type lectin S-receptor-like serine/threonine-protein kinase B120 [Hevea brasiliensis]		--	--	--	G-type lectin S-receptor-like serine/threonine-protein kinase B120
LOC110637510	0.765433	0.00983333	0.308133	0.4753	1.45167	0.0116333	0	LOC110637510	K13416	EC:2.7.10.1 2.7.11.1	ko04016: MAPK signaling pathway - plant; ko04075: Plant hormone signal transduction; ko04626: Plant-pathogen interaction	G-type lectin S-receptor-like serine/threonine-protein kinase B120 [Hevea brasiliensis]		--	--	--	G-type lectin S-receptor-like serine/threonine-protein kinase At4g03230
LOC110637512	12.4082	15.5095	21.2127	35.8171	15.2432	19.3478	22.1542	LOC110637512	K13416	EC:2.7.10.1 2.7.11.1	ko04016: MAPK signaling pathway - plant; ko04075: Plant hormone signal transduction; ko04626: Plant-pathogen interaction	cysteine-rich receptor-like protein kinase 18 [Hevea brasiliensis]		--	--	--	G-type lectin S-receptor-like serine/threonine-protein kinase At4g03230
LOC110637515	4.08353	0	0	0.0329667	3.20583	0.0157333	0	LOC110637515	K13416	EC:2.7.10.1 2.7.11.1	ko04016: MAPK signaling pathway - plant; ko04075: Plant hormone signal transduction; ko04626: Plant-pathogen interaction	putative serine/threonine-protein kinase isoform X1 [Hevea brasiliensis]		--	--	--	Cold-responsive protein kinase 1
LOC110637516	18.2539	0.240433	0.7066	7.79817	23.0836	0.2483	0.2669	LOC110637516	K13416	EC:2.7.10.1 2.7.11.1	ko04016: MAPK signaling pathway - plant; ko04075: Plant hormone signal transduction; ko04626: Plant-pathogen interaction	leucine-rich repeat protein 1-like [Hevea brasiliensis]		--	--	--	Leucine-rich repeat protein 1
LOC110637517	0.8306	0	0	0	0.548767	0	0	LOC110637517	K13416	EC:2.7.10.1 2.7.11.1	ko04016: MAPK signaling pathway - plant; ko04075: Plant hormone signal transduction; ko04626: Plant-pathogen interaction	rust resistance kinase Lr10-like [Hevea brasiliensis]		--	--	--	Rust resistance kinase Lr10
LOC110637518	3.4771	0.0150667	0.00843333	0.0719333	1.87577	0.0620667	0.0084	LOC110637518	K13416	EC:2.7.10.1 2.7.11.1	ko04016: MAPK signaling pathway - plant; ko04075: Plant hormone signal transduction; ko04626: Plant-pathogen interaction	cysteine-rich receptor-like protein kinase 42 [Hevea brasiliensis]		--	--	--	Cysteine-rich receptor-like protein kinase 42
LOC110637519	0.264467	0.0193667	1.57267	5.5835	0.630167	0	0.00846667	LOC110637519	K13416	EC:2.7.10.1 2.7.11.1	ko04016: MAPK signaling pathway - plant; ko04075: Plant hormone signal transduction; ko04626: Plant-pathogen interaction	probable LRR receptor-like serine/threonine-protein kinase RKF3 [Hevea brasiliensis]		--	--	--	Probable LRR receptor-like serine/threonine-protein kinase RKF3
LOC110637523	55.5427	0.760667	1.4294	15.3242	55.5921	1.57683	2.35663	LOC110637523	K13416	EC:2.7.10.1 2.7.11.1	ko04016: MAPK signaling pathway - plant; ko04075: Plant hormone signal transduction; ko04626: Plant-pathogen interaction	LRR receptor-like serine/threonine-protein kinase RPK2 [Hevea brasiliensis]		--	--	--	LRR receptor-like serine/threonine-protein kinase RPK2
LOC110637694	2.54133	2.3893	7.23317	5.45197	2.98297	0.6632	0.441233	LOC110637694	K13416	EC:2.7.10.1 2.7.11.1	ko04016: MAPK signaling pathway - plant; ko04075: Plant hormone signal transduction; ko04626: Plant-pathogen interaction	leucine-rich repeat protein 1-like [Hevea brasiliensis]		--	--	--	Leucine-rich repeat protein 1
LOC110637746	4.17527	7.8885	6.6511	6.3935	3.50667	5.42033	0.872733	LOC110637746	K13416	EC:2.7.10.1 2.7.11.1	ko04016: MAPK signaling pathway - plant; ko04075: Plant hormone signal transduction; ko04626: Plant-pathogen interaction	LEAF RUST 10 DISEASE-RESISTANCE LOCUS RECEPTOR-LIKE PROTEIN KINASE-like 2.1 [Hevea brasiliensis]		--	--	--	PR5-like receptor kinase
LOC110637754	0.3305	1.89657	5.09397	0.793633	0.897767	0.343433	0.619633	LOC110637754	K13416	EC:2.7.10.1 2.7.11.1	ko04016: MAPK signaling pathway - plant; ko04075: Plant hormone signal transduction; ko04626: Plant-pathogen interaction	G-type lectin S-receptor-like serine/threonine-protein kinase At2g19130 [Hevea brasiliensis]		--	--	--	G-type lectin S-receptor-like serine/threonine-protein kinase At2g19130
LOC110637802	0.278733	1.4638	0.584933	0.567867	0.128967	0.0283333	0.0468	LOC110637802	K13416	EC:2.7.10.1 2.7.11.1	ko04016: MAPK signaling pathway - plant; ko04075: Plant hormone signal transduction; ko04626: Plant-pathogen interaction	G-type lectin S-receptor-like serine/threonine-protein kinase LECRK3 [Hevea brasiliensis]		--	--	--	G-type lectin S-receptor-like serine/threonine-protein kinase LECRK3
LOC110637804	16.5297	13.4836	15.6268	5.6534	13.9519	7.54667	13.4767	LOC110637804	K13416	EC:2.7.10.1 2.7.11.1	ko04016: MAPK signaling pathway - plant; ko04075: Plant hormone signal transduction; ko04626: Plant-pathogen interaction	G-type lectin S-receptor-like serine/threonine-protein kinase LECRK3 [Hevea brasiliensis]		--	--	--	G-type lectin S-receptor-like serine/threonine-protein kinase LECRK3
LOC110637994	14.9862	19.4117	21.9648	11.6846	15.4458	22.914	25.8429	LOC110637994	K13416	EC:2.7.10.1 2.7.11.1	ko04016: MAPK signaling pathway - plant; ko04075: Plant hormone signal transduction; ko04626: Plant-pathogen interaction	LRR receptor-like serine/threonine-protein kinase RPK2 [Hevea brasiliensis]		--	--	--	LRR receptor-like serine/threonine-protein kinase RPK2
LOC110638004	87.5574	3.53763	3.32883	2.0233	45.3136	8.6903	28.4638	LOC110638004	K13416	EC:2.7.10.1 2.7.11.1	ko04016: MAPK signaling pathway - plant; ko04075: Plant hormone signal transduction; ko04626: Plant-pathogen interaction	LRR receptor-like serine/threonine-protein kinase RPK2 [Hevea brasiliensis]		--	--	--	LRR receptor-like serine/threonine-protein kinase RPK2
LOC110638009	60.4751	5.46743	10.5345	0.7191	17.9283	5.97547	111.63	LOC110638009	K13416	EC:2.7.10.1 2.7.11.1	ko04016: MAPK signaling pathway - plant; ko04075: Plant hormone signal transduction; ko04626: Plant-pathogen interaction	G-type lectin S-receptor-like serine/threonine-protein kinase LECRK2 [Hevea brasiliensis]		--	--	--	G-type lectin S-receptor-like serine/threonine-protein kinase LECRK2
LOC110638012	70.597	19.868	20.3722	13.2219	43.1561	28.1973	29.8161	LOC110638012	K13416	EC:2.7.10.1 2.7.11.1	ko04016: MAPK signaling pathway - plant; ko04075: Plant hormone signal transduction; ko04626: Plant-pathogen interaction	putative kinase-like protein TMKL1 [Hevea brasiliensis]		--	--	--	Putative kinase-like protein TMKL1
LOC110638015	3.0626	0.5126	4.22067	0.0267	3.6867	0.3961	2.31897	LOC110638015	K13416	EC:2.7.10.1 2.7.11.1	ko04016: MAPK signaling pathway - plant; ko04075: Plant hormone signal transduction; ko04626: Plant-pathogen interaction	L-type lectin-domain containing receptor kinase IV.2-like [Hevea brasiliensis]		--	--	--	L-type lectin-domain containing receptor kinase IV.2
LOC110638018	0.753367	0.0785333	0.0311	3.82963	30.651	5.60027	7.70667	LOC110638018	K13416	EC:2.7.10.1 2.7.11.1	ko04016: MAPK signaling pathway - plant; ko04075: Plant hormone signal transduction; ko04626: Plant-pathogen interaction	G-type lectin S-receptor-like serine/threonine-protein kinase SD2-5 [Hevea brasiliensis]		--	--	--	G-type lectin S-receptor-like serine/threonine-protein kinase SD2-5
LOC110638020	61.6207	8.01433	2.31193	3.20477	32.1379	7.21287	7.26723	LOC110638020	K13416	EC:2.7.10.1 2.7.11.1	ko04016: MAPK signaling pathway - plant; ko04075: Plant hormone signal transduction; ko04626: Plant-pathogen interaction	G-type lectin S-receptor-like serine/threonine-protein kinase SD2-5 [Hevea brasiliensis]		--	--	--	G-type lectin S-receptor-like serine/threonine-protein kinase SD2-5
LOC110638071	1.448	0	0.0293	0.203633	0.633533	0	0	LOC110638071	K13416	EC:2.7.10.1 2.7.11.1	ko04016: MAPK signaling pathway - plant; ko04075: Plant hormone signal transduction; ko04626: Plant-pathogen interaction	rust resistance kinase Lr10-like [Hevea brasiliensis]		--	--	--	Rust resistance kinase Lr10
LOC110638121	0.860933	0.435133	2.05447	0.5824	0.999767	2.876	2.10363	LOC110638121	K13416	EC:2.7.10.1 2.7.11.1	ko04016: MAPK signaling pathway - plant; ko04075: Plant hormone signal transduction; ko04626: Plant-pathogen interaction	rust resistance kinase Lr10-like [Hevea brasiliensis]		--	--	--	Rust resistance kinase Lr10
LOC110638166	44.5135	3.44843	3.57597	16.0516	23.4443	7.36317	7.32983	LOC110638166	K13416	EC:2.7.10.1 2.7.11.1	ko04016: MAPK signaling pathway - plant; ko04075: Plant hormone signal transduction; ko04626: Plant-pathogen interaction	probable LRR receptor-like serine/threonine-protein kinase RKF3 isoform X1 [Hevea brasiliensis]		--	--	--	Probable LRR receptor-like serine/threonine-protein kinase RKF3
LOC110638269	0.126133	0.00743333	0.0457333	0.9294	1.06447	0	0	LOC110638269	K13416	EC:2.7.10.1 2.7.11.1	ko04016: MAPK signaling pathway - plant; ko04075: Plant hormone signal transduction; ko04626: Plant-pathogen interaction	pollen receptor-like kinase 4 [Hevea brasiliensis]		--	--	--	Pollen receptor-like kinase 4
LOC110638302	0.3587	0.825667	0.749867	0.3534	0.5915	2.00763	4.0737	LOC110638302	K13416	EC:2.7.10.1 2.7.11.1	ko04016: MAPK signaling pathway - plant; ko04075: Plant hormone signal transduction; ko04626: Plant-pathogen interaction	inactive protein kinase SELMODRAFT_444075-like [Hevea brasiliensis]		--	--	--	Inactive protein kinase SELMODRAFT_444075
LOC110638539	34.4144	22.9407	14.8936	7.3649	30.282	14.5048	8.03257	LOC110638539	K13416	EC:2.7.10.1 2.7.11.1	ko04016: MAPK signaling pathway - plant; ko04075: Plant hormone signal transduction; ko04626: Plant-pathogen interaction	probable L-type lectin-domain containing receptor kinase S.5 [Hevea brasiliensis]		--	--	--	Probable L-type lectin-domain containing receptor kinase S.5
LOC110638670	2.6689	0.0621333	0.0248	0.0531	1.30537	0.137767	0.390333	LOC110638670	K13416	EC:2.7.10.1 2.7.11.1	ko04016: MAPK signaling pathway - plant; ko04075: Plant hormone signal transduction; ko04626: Plant-pathogen interaction	LEAF RUST 10 DISEASE-RESISTANCE LOCUS RECEPTOR-LIKE PROTEIN KINASE-like 2.4 isoform X2 [Hevea brasiliensis]		--	--	--	Rust resistance kinase Lr10
LOC110638723	2.7425	1.47983	5.20913	9.53973	5.30527	1.30637	6.3671	LOC110638723	K13416	EC:2.7.10.1 2.7.11.1	ko04016: MAPK signaling pathway - plant; ko04075: Plant hormone signal transduction; ko04626: Plant-pathogen interaction	LEAF RUST 10 DISEASE-RESISTANCE LOCUS RECEPTOR-LIKE PROTEIN KINASE-like 2.4 [Hevea brasiliensis]		--	--	--	Rust resistance kinase Lr10
LOC110638810	72.5031	28.2745	40.8024	4.29373	36.2208	35.9085	128.098	LOC110638810	K13416	EC:2.7.10.1 2.7.11.1	ko04016: MAPK signaling pathway - plant; ko04075: Plant hormone signal transduction; ko04626: Plant-pathogen interaction	G-type lectin S-receptor-like serine/threonine-protein kinase At1g34300 [Hevea brasiliensis]		--	--	--	G-type lectin S-receptor-like serine/threonine-protein kinase At1g34300
LOC110639038	1.07863	1.59337	1.0463	0.768933	1.09853	0.253633	0.0406	LOC110639038	K13416	EC:2.7.10.1 2.7.11.1	ko04016: MAPK signaling pathway - plant; ko04075: Plant hormone signal transduction; ko04626: Plant-pathogen interaction	G-type lectin S-receptor-like serine/threonine-protein kinase LECRK3 [Hevea brasiliensis]		--	--	--	G-type lectin S-receptor-like serine/threonine-protein kinase LECRK3
LOC110639122	25.5034	2.28563	17.6816	15.7797	17.9158	2.39197	9.73473	LOC110639122	K13416	EC:2.7.10.1 2.7.11.1	ko04016: MAPK signaling pathway - plant; ko04075: Plant hormone signal transduction; ko04626: Plant-pathogen interaction	G-type lectin S-receptor-like serine/threonine-protein kinase LECRK2 [Manihot esculenta]		--	--	--	G-type lectin S-receptor-like serine/threonine-protein kinase LECRK3
LOC110639245	1.5714	3.82123	1.3436	1.8273	1.4893	19.7196	4.65013	LOC110639245	K13416	EC:2.7.10.1 2.7.11.1	ko04016: MAPK signaling pathway - plant; ko04075: Plant hormone signal transduction; ko04626: Plant-pathogen interaction	cysteine-rich receptor-like protein kinase 42 isoform X1 [Hevea brasiliensis]		--	--	--	Cysteine-rich receptor-like protein kinase 42
LOC110639329	37.1664	17.5173	13.8329	13.9053	39.8882	22.4419	22.8606	LOC110639329	K13416	EC:2.7.10.1 2.7.11.1	ko04016: MAPK signaling pathway - plant; ko04075: Plant hormone signal transduction; ko04626: Plant-pathogen interaction	somatic embryogenesis receptor kinase 1-like [Hevea brasiliensis]		--	--	--	Cold-responsive protein kinase 1
LOC110639416	7.07647	12.5727	19.4714	20.6591	8.363	13.9001	7.81303	LOC110639416	K13416	EC:2.7.10.1 2.7.11.1	ko04016: MAPK signaling pathway - plant; ko04075: Plant hormone signal transduction; ko04626: Plant-pathogen interaction	leucine-rich repeat receptor-like protein kinase PXC2 [Hevea brasiliensis]		--	--	--	Leucine-rich repeat receptor-like protein kinase PXC2
LOC110639439	4.58763	1.02177	1.50377	9.61493	5.61853	2.36903	0.378733	LOC110639439	K13416	EC:2.7.10.1 2.7.11.1	ko04016: MAPK signaling pathway - plant; ko04075: Plant hormone signal transduction; ko04626: Plant-pathogen interaction	BRASSINOSTEROID INSENSITIVE 1-associated receptor kinase 1-like [Hevea brasiliensis]		--	--	--	BRASSINOSTEROID INSENSITIVE 1-associated receptor kinase 1
LOC110639472	4.04147	39.0043	8.62047	22.0699	4.2095	46.5359	9.67667	LOC110639472	K13416	EC:2.7.10.1 2.7.11.1	ko04016: MAPK signaling pathway - plant; ko04075: Plant hormone signal transduction; ko04626: Plant-pathogen interaction	leucine-rich repeat receptor-like protein kinase PXC2 isoform X1 [Hevea brasiliensis]		--	--	--	Leucine-rich repeat receptor-like protein kinase PXC2
LOC110639573	0.849767	0.0269	0.178	0.355633	0.565267	0.0248667	0.0878333	LOC110639573	K13416	EC:2.7.10.1 2.7.11.1	ko04016: MAPK signaling pathway - plant; ko04075: Plant hormone signal transduction; ko04626: Plant-pathogen interaction	cold-responsive protein kinase 1-like [Hevea brasiliensis]		--	--	--	Cold-responsive protein kinase 1
LOC110639580	14.3629	7.30707	12.1758	10.2878	14.3183	8.0522	13.165	LOC110639580	K13416	EC:2.7.10.1 2.7.11.1	ko04016: MAPK signaling pathway - plant; ko04075: Plant hormone signal transduction; ko04626: Plant-pathogen interaction	probable L-type lectin-domain containing receptor kinase VII.2 [Hevea brasiliensis]		--	--	--	Probable L-type lectin-domain containing receptor kinase VII.2
LOC110639626	33.982	4.59623	5.40537	12.206	20.0671	9.59793	5.9921	LOC110639626	K13416	EC:2.7.10.1 2.7.11.1	ko04016: MAPK signaling pathway - plant; ko04075: Plant hormone signal transduction; ko04626: Plant-pathogen interaction	non-functional pseudokinase ZED1-like [Hevea brasiliensis]		--	--	--	Non-functional pseudokinase ZED1
LOC110639629	8.3945	3.87007	5.77457	16.1937	7.8276	10.5383	4.7137	LOC110639629	K13416	EC:2.7.10.1 2.7.11.1	ko04016: MAPK signaling pathway - plant; ko04075: Plant hormone signal transduction; ko04626: Plant-pathogen interaction	LRR receptor-like serine/threonine-protein kinase GSO2 isoform X1 [Hevea brasiliensis]		--	--	--	Cold-responsive protein kinase 1
LOC110639711	30.4801	1.82807	5.36137	0.268333	6.69333	3.18773	3.1694	LOC110639711	K13416	EC:2.7.10.1 2.7.11.1	ko04016: MAPK signaling pathway - plant; ko04075: Plant hormone signal transduction; ko04626: Plant-pathogen interaction	rust resistance kinase Lr10-like [Hevea brasiliensis]		--	--	--	Rust resistance kinase Lr10
LOC110639730	0.924767	0.00513333	2.05157	5.53313	1.4652	0	0	LOC110639730	K13416	EC:2.7.10.1 2.7.11.1	ko04016: MAPK signaling pathway - plant; ko04075: Plant hormone signal transduction; ko04626: Plant-pathogen interaction	G-type lectin S-receptor-like serine/threonine-protein kinase LECRK3 [Hevea brasiliensis]		--	--	--	G-type lectin S-receptor-like serine/threonine-protein kinase LECRK3
LOC110639804	6.31957	2.99813	3.21553	5.90483	11.4452	6.0065	5.53953	LOC110639804	K13416	EC:2.7.10.1 2.7.11.1	ko04016: MAPK signaling pathway - plant; ko04075: Plant hormone signal transduction; ko04626: Plant-pathogen interaction	G-type lectin S-receptor-like serine/threonine-protein kinase LECRK3 [Hevea brasiliensis]		--	--	--	G-type lectin S-receptor-like serine/threonine-protein kinase LECRK3
LOC110639898	0.2272	12.296	3.35083	1.18273	0.158667	1.03683	0.0285	LOC110639898	K13416	EC:2.7.10.1 2.7.11.1	ko04016: MAPK signaling pathway - plant; ko04075: Plant hormone signal transduction; ko04626: Plant-pathogen interaction	cysteine-rich receptor-like protein kinase 2 isoform X1 [Hevea brasiliensis]		--	--	--	Cysteine-rich receptor-like protein kinase 2
LOC110640065	88.9017	1.83703	2.55567	1.73347	25.0458	2.20753	2.3482	LOC110640065	K13416	EC:2.7.10.1 2.7.11.1	ko04016: MAPK signaling pathway - plant; ko04075: Plant hormone signal transduction; ko04626: Plant-pathogen interaction	cysteine-rich receptor-like protein kinase 3 [Hevea brasiliensis]		--	--	--	Cysteine-rich receptor-like protein kinase 3
LOC110640132	0.940067	0.0336	1.6664	0.683833	0.716067	0.0158667	0.152533	LOC110640132	K13416	EC:2.7.10.1 2.7.11.1	ko04016: MAPK signaling pathway - plant; ko04075: Plant hormone signal transduction; ko04626: Plant-pathogen interaction	probable LRR receptor-like serine/threonine-protein kinase At1g53430 [Hevea brasiliensis]		--	--	--	Probable LRR receptor-like serine/threonine-protein kinase At1g53430
LOC110640268	38.1062	6.43473	5.55933	13.5036	38.1239	9.96683	22.5132	LOC110640268	K13416	EC:2.7.10.1 2.7.11.1	ko04016: MAPK signaling pathway - plant; ko04075: Plant hormone signal transduction; ko04626: Plant-pathogen interaction	probable leucine-rich repeat receptor-like serine/threonine-protein kinase At3g14840 isoform X5 [Hevea brasiliensis]		--	--	--	Probable LRR receptor-like serine/threonine-protein kinase At1g53440
LOC110640326	0.763233	0	0	0	0.810767	0	0	LOC110640326	K13416	EC:2.7.10.1 2.7.11.1	ko04016: MAPK signaling pathway - plant; ko04075: Plant hormone signal transduction; ko04626: Plant-pathogen interaction	LEAF RUST 10 DISEASE-RESISTANCE LOCUS RECEPTOR-LIKE PROTEIN KINASE-like 2.1 [Hevea brasiliensis]		--	--	--	LEAF RUST 10 DISEASE-RESISTANCE LOCUS RECEPTOR-LIKE PROTEIN KINASE-like 2.1
LOC110640391	1.7862	0.205233	0.580267	1.23043	6.0657	0.307467	0.0355	LOC110640391	K13416	EC:2.7.10.1 2.7.11.1	ko04016: MAPK signaling pathway - plant; ko04075: Plant hormone signal transduction; ko04626: Plant-pathogen interaction	G-type lectin S-receptor-like serine/threonine-protein kinase LECRK3 [Hevea brasiliensis]		--	--	--	G-type lectin S-receptor-like serine/threonine-protein kinase LECRK3
LOC110640415	0.713867	0	0.0279	0.0689	0.712667	0	0.0217333	LOC110640415	K13420	EC:2.7.11.1	ko04016: MAPK signaling pathway - plant; ko04626: Plant-pathogen interaction	putative receptor-like protein kinase At3g47110 [Hevea brasiliensis]		--	--	--	Putative receptor-like protein kinase At3g47110
LOC110640445	0.9351	0.0141667	0.0337667	0.0983333	0.590367	0.00573333	0.1392	LOC110640445	K13420	EC:2.7.11.1	ko04016: MAPK signaling pathway - plant; ko04626: Plant-pathogen interaction	putative receptor-like protein kinase At3g47110 [Hevea brasiliensis]		--	--	--	Putative receptor-like protein kinase At3g47110
LOC110640523	116.957	37.0555	23.0421	53.9947	114.547	39.7274	48.7235	LOC110640523	K13420	EC:2.7.11.1	ko04016: MAPK signaling pathway - plant; ko04626: Plant-pathogen interaction	putative receptor-like protein kinase At3g47110 [Hevea brasiliensis]		--	--	--	Putative receptor-like protein kinase At3g47110
LOC110640990	1.15943	0.4315	2.04597	1.23217	1.45247	1.2207	2.68273	LOC110640990	K13420	EC:2.7.11.1	ko04016: MAPK signaling pathway - plant; ko04626: Plant-pathogen interaction	receptor kinase-like protein Xa21 [Hevea brasiliensis]		--	--	--	Putative receptor-like protein kinase At3g47110
LOC110640999	26.2974	0.735	2.08103	6.23663	11.5721	1.3066	0.926767	LOC110640999	K13420	EC:2.7.11.1	ko04016: MAPK signaling pathway - plant; ko04626: Plant-pathogen interaction	LRR receptor-like serine/threonine-protein kinase EFR [Hevea brasiliensis]		--	--	--	Putative receptor-like protein kinase At3g47110
LOC110641064	0.183567	0.766367	0.607033	0.1542	0.174833	0.0144667	0.00843333	LOC110641064	K13420	EC:2.7.11.1	ko04016: MAPK signaling pathway - plant; ko04626: Plant-pathogen interaction	probable LRR receptor-like serine/threonine-protein kinase At3g47570 [Hevea brasiliensis]		--	--	--	Putative receptor-like protein kinase At3g47110
LOC110641137	7.40987	6.0437	6.12627	10.4219	7.34083	5.75413	3.07283	LOC110641137	K13420	EC:2.7.11.1	ko04016: MAPK signaling pathway - plant; ko04626: Plant-pathogen interaction	putative receptor-like protein kinase At3g47110 [Hevea brasiliensis]		--	--	--	Putative receptor-like protein kinase At3g47110
LOC110641180	2.12407	1.9189	1.2952	1.2083	1.41963	2.3227	1.9923	LOC110641180	K13420	EC:2.7.11.1	ko04016: MAPK signaling pathway - plant; ko04626: Plant-pathogen interaction	putative leucine-rich repeat receptor-like serine/threonine-protein kinase At2g24130 [Hevea brasiliensis]		--	--	--	Putative leucine-rich repeat receptor-like serine/threonine-protein kinase At2g24130
LOC110641370	0.776167	0.113833	0.00913333	0.0743333	0.0615	0.0321	0.131733	LOC110641370	K13420	EC:2.7.11.1	ko04016: MAPK signaling pathway - plant; ko04626: Plant-pathogen interaction	uncharacterized protein LOC110668332 [Hevea brasiliensis]		--	--	--	uncharacterized protein LOC110668332 [Hevea brasiliensis]
LOC110641384	2.2914	7.08923	1.67803	0.9758	1.70973	2.70667	3.81293	LOC110641384	K13420	EC:2.7.11.1	ko04016: MAPK signaling pathway - plant; ko04626: Plant-pathogen interaction	probable LRR receptor-like serine/threonine-protein kinase At3g47570 [Hevea brasiliensis]		--	--	--	Putative receptor-like protein kinase At3g47110
LOC110641533	27.7394	28.9507	45.1098	71.1639	35.6287	22.0769	30.753	LOC110641533	K13420	EC:2.7.11.1	ko04016: MAPK signaling pathway - plant; ko04626: Plant-pathogen interaction	probable LRR receptor-like serine/threonine-protein kinase At3g47570 isoform X1 [Hevea brasiliensis]		--	--	--	Probable LRR receptor-like serine/threonine-protein kinase At3g47570
LOC110641625	46.7562	16.6986	7.58067	13.5769	47.5787	50.5913	25.3767	LOC110641625	K13420	EC:2.7.11.1	ko04016: MAPK signaling pathway - plant; ko04626: Plant-pathogen interaction	LRR receptor-like serine/threonine-protein kinase EFR, partial [Hevea brasiliensis]		--	--	--	LRR receptor-like serine/threonine-protein kinase EFR
LOC110641722	8.17113	0.844867	0.3551	0.785567	9.00343	0.657633	0.3793	LOC110641722	K13420	EC:2.7.11.1	ko04016: MAPK signaling pathway - plant; ko04626: Plant-pathogen interaction	probable LRR receptor-like serine/threonine-protein kinase At3g47570 [Hevea brasiliensis]		--	--	--	Putative receptor-like protein kinase At3g47110
LOC110641742	2.05587	0.003	0.191067	0.3596	0.321267	0.0039	0.0088	LOC110641742	K13420	EC:2.7.11.1	ko04016: MAPK signaling pathway - plant; ko04626: Plant-pathogen interaction	putative receptor-like protein kinase At3g47110 [Hevea brasiliensis]		--	--	--	Putative receptor-like protein kinase At3g47110
LOC110641759	2.2533	0.4699	8.88437	0.620667	4.4618	0.4037	3.69463	LOC110641759	K13420	EC:2.7.11.1	ko04016: MAPK signaling pathway - plant; ko04626: Plant-pathogen interaction	LRR receptor-like serine/threonine-protein kinase EFR [Hevea brasiliensis]		--	--	--	LRR receptor-like serine/threonine-protein kinase EFR
LOC110641764	19.7067	4.5167	7.4479	5.81123	16.1084	6.87517	5.03913	LOC110641764	K13420	EC:2.7.11.1	ko04016: MAPK signaling pathway - plant; ko04626: Plant-pathogen interaction	probable LRR receptor-like serine/threonine-protein kinase At3g47570 [Hevea brasiliensis]		--	--	--	Putative receptor-like protein kinase At3g47110
LOC110641905	15.5751	4.49093	3.70307	6.38567	8.65587	4.66203	5.70383	LOC110641905	K13420	EC:2.7.11.1	ko04016: MAPK signaling pathway - plant; ko04626: Plant-pathogen interaction	probable LRR receptor-like serine/threonine-protein kinase At3g47570 isoform X1 [Hevea brasiliensis]		--	--	--	Probable LRR receptor-like serine/threonine-protein kinase At3g47570
LOC110642107	42.9129	47.0307	23.4327	24.1668	46.6068	55.3202	39.8056	LOC110642107	K13420	EC:2.7.11.1	ko04016: MAPK signaling pathway - plant; ko04626: Plant-pathogen interaction	leucine-rich repeat receptor-like protein CLAVATA2 isoform X2 [Hevea brasiliensis]		--	--	--	Receptor-like protein CLAVATA2
LOC110642154	3.9479	0.0056	0	0	5.0625	0.00433333	0	LOC110642154	K13420	EC:2.7.11.1	ko04016: MAPK signaling pathway - plant; ko04626: Plant-pathogen interaction	LRR receptor-like serine/threonine-protein kinase FLS2 [Hevea brasiliensis]		--	--	--	DNA damage-repair/toleration protein DRT100
LOC110642262	27.1366	0.0641	0.0297333	0.8836	13.0105	0.779467	0.457133	LOC110642262	K13420	EC:2.7.11.1	ko04016: MAPK signaling pathway - plant; ko04626: Plant-pathogen interaction	probable LRR receptor-like serine/threonine-protein kinase At3g47570 isoform X2 [Hevea brasiliensis]		--	--	--	Probable LRR receptor-like serine/threonine-protein kinase At3g47570
LOC110642393	9.21803	0.4636	0.169	0.2359	3.3136	0.995867	1.90697	LOC110642393	K13420	EC:2.7.11.1	ko04016: MAPK signaling pathway - plant; ko04626: Plant-pathogen interaction	probable LRR receptor-like serine/threonine-protein kinase At3g47570 [Hevea brasiliensis]		--	--	--	Putative receptor-like protein kinase At3g47110
LOC110642406	1.66263	0.3547	0.145867	0.3308	1.12373	0.304133	0.288933	LOC110642406	K13420	EC:2.7.11.1	ko04016: MAPK signaling pathway - plant; ko04626: Plant-pathogen interaction	probable LRR receptor-like serine/threonine-protein kinase At3g47570 [Hevea brasiliensis]		--	--	--	Putative receptor-like protein kinase At3g47110
LOC110642410	3.07923	0.575433	0.309833	0.276033	1.70247	0.716833	0.486167	LOC110642410	K13420	EC:2.7.11.1	ko04016: MAPK signaling pathway - plant; ko04626: Plant-pathogen interaction	probable LRR receptor-like serine/threonine-protein kinase At3g47570 [Hevea brasiliensis]		--	--	--	Putative receptor-like protein kinase At3g47110
LOC110642424	2.24863	0.0285333	0.0064	0.3625	3.009	0.0814333	0	LOC110642424	K13420	EC:2.7.11.1	ko04016: MAPK signaling pathway - plant; ko04626: Plant-pathogen interaction	putative receptor-like protein kinase At3g47110 [Hevea brasiliensis]		--	--	--	Putative receptor-like protein kinase At3g47110
LOC110642426	76.5421	39.3405	25.0875	15.1185	58.3277	31.7379	28.6596	LOC110642426	K13420	EC:2.7.11.1	ko04016: MAPK signaling pathway - plant; ko04626: Plant-pathogen interaction	probable LRR receptor-like serine/threonine-protein kinase At3g47570 isoform X1 [Hevea brasiliensis]		--	--	--	Probable LRR receptor-like serine/threonine-protein kinase At3g47570
LOC110642429	5.22443	25.8104	20.7498	13.7684	3.98057	18.4309	13.992	LOC110642429	K13420	EC:2.7.11.1	ko04016: MAPK signaling pathway - plant; ko04626: Plant-pathogen interaction	LRR receptor-like serine/threonine-protein kinase EFR [Hevea brasiliensis]		--	--	--	LRR receptor-like serine/threonine-protein kinase EFR
LOC110642746	0	0	0.411267	0.0716333	0.00963333	0	0	LOC110642746	K13420	EC:2.7.11.1	ko04016: MAPK signaling pathway - plant; ko04626: Plant-pathogen interaction	putative receptor-like protein kinase At3g47110 [Hevea brasiliensis]		--	--	--	Putative receptor-like protein kinase At3g47110
LOC110642828	0.0818667	0.0098	0.0232333	0.0480667	1.63227	0.0512333	0.0363333	LOC110642828	K13420	EC:2.7.11.1	ko04016: MAPK signaling pathway - plant; ko04626: Plant-pathogen interaction	putative leucine-rich repeat receptor-like serine/threonine-protein kinase At2g24130 [Hevea brasiliensis]		--	--	--	Putative leucine-rich repeat receptor-like serine/threonine-protein kinase At2g24130
LOC110642829	0.571533	0.0466	0.0707667	0.0760667	0.5697	0.0309	0.0127667	LOC110642829	K13420	EC:2.7.11.1	ko04016: MAPK signaling pathway - plant; ko04626: Plant-pathogen interaction	LRR receptor-like serine/threonine-protein kinase GSO1 isoform X1 [Hevea brasiliensis]		--	--	--	Receptor protein-tyrosine kinase CEPR2
LOC110642900	1.3035	0.4915	1.41493	0.2691	1.5436	0.7735	3.24843	LOC110642900	K13420	EC:2.7.11.1	ko04016: MAPK signaling pathway - plant; ko04626: Plant-pathogen interaction	LRR receptor-like serine/threonine-protein kinase GSO1 [Hevea brasiliensis]		--	--	--	Receptor protein-tyrosine kinase CEPR2
LOC110642967	118.196	66.2401	84.2098	28.7283	85.3542	94.7916	153.52	LOC110642967	K13420	EC:2.7.11.1	ko04016: MAPK signaling pathway - plant; ko04626: Plant-pathogen interaction	probable LRR receptor-like serine/threonine-protein kinase At3g47570 isoform X1 [Hevea brasiliensis]		--	--	--	Probable LRR receptor-like serine/threonine-protein kinase At3g47570
LOC110643013	105.829	4.59137	7.16353	734.687	199.272	47.5764	15.4718	LOC110643013	K13420	EC:2.7.11.1	ko04016: MAPK signaling pathway - plant; ko04626: Plant-pathogen interaction	leucine-rich repeat extensin-like protein 4 [Hevea brasiliensis]		--	--	--	Leucine-rich repeat extensin-like protein 2
LOC110643019	79.6438	2.2015	13.7361	26.937	249.733	14.884	51.6598	LOC110643019	K13420	EC:2.7.11.1	ko04016: MAPK signaling pathway - plant; ko04626: Plant-pathogen interaction	probable LRR receptor-like serine/threonine-protein kinase At3g47570 isoform X1 [Hevea brasiliensis]		--	--	--	LRR receptor-like serine/threonine-protein kinase EFR
LOC110643067	5.38653	32.018	25.18	18.8054	6.8025	37.3093	11.716	LOC110643067	K13420	EC:2.7.11.1	ko04016: MAPK signaling pathway - plant; ko04626: Plant-pathogen interaction	putative receptor-like protein kinase At3g47110 isoform X1 [Hevea brasiliensis]		--	--	--	Putative receptor-like protein kinase At3g47110
LOC110643128	3.72223	0.0143667	0.0213	0.421133	2.2524	0.0370667	0.0125	LOC110643128	K13420	EC:2.7.11.1	ko04016: MAPK signaling pathway - plant; ko04626: Plant-pathogen interaction	uncharacterized protein At4g06744-like [Hevea brasiliensis]		--	--	--	Uncharacterized protein At4g06744
LOC110643153	9.1841	18.5595	32.8731	42.9035	10.5881	18.9928	13.1937	LOC110643153	K13420	EC:2.7.11.1	ko04016: MAPK signaling pathway - plant; ko04626: Plant-pathogen interaction	probable LRR receptor-like serine/threonine-protein kinase At3g47570 [Hevea brasiliensis]		--	--	--	Probable LRR receptor-like serine/threonine-protein kinase At3g47570
LOC110643225	48.2258	15.668	31.042	103.684	63.7854	13.0938	62.0384	LOC110643225	K13420	EC:2.7.11.1	ko04016: MAPK signaling pathway - plant; ko04626: Plant-pathogen interaction	probable LRR receptor-like serine/threonine-protein kinase At3g47570 [Hevea brasiliensis]		--	--	--	Receptor kinase-like protein Xa21
LOC110643390	1.84863	4.0845	3.01667	0.284267	1.69353	3.4194	3.9052	LOC110643390	K13420	EC:2.7.11.1	ko04016: MAPK signaling pathway - plant; ko04626: Plant-pathogen interaction	probable LRR receptor-like serine/threonine-protein kinase At3g47570 [Hevea brasiliensis]		--	--	--	Putative receptor-like protein kinase At3g47110
LOC110643498	6.40953	5.88077	8.074	18.8997	8.2864	10.3877	20.0171	LOC110643498	K13420	EC:2.7.11.1	ko04016: MAPK signaling pathway - plant; ko04626: Plant-pathogen interaction	probable LRR receptor-like serine/threonine-protein kinase At3g47570 [Hevea brasiliensis]		--	--	--	Putative receptor-like protein kinase At3g47110
LOC110643529	25.58	39.7838	32.22	18.5046	41.4518	40.8978	47.3658	LOC110643529	K13420	EC:2.7.11.1	ko04016: MAPK signaling pathway - plant; ko04626: Plant-pathogen interaction	putative receptor-like protein kinase At3g47110, partial [Hevea brasiliensis]		--	--	--	Putative receptor-like protein kinase At3g47110
LOC110643887	4.35227	0.640633	0.390733	0.403	2.568	1.7086	3.89037	LOC110643887	K13420	EC:2.7.11.1	ko04016: MAPK signaling pathway - plant; ko04626: Plant-pathogen interaction	LOW QUALITY PROTEIN: leucine-rich repeat extensin-like protein 4 [Hevea brasiliensis]		--	--	--	Leucine-rich repeat extensin-like protein 4
LOC110643903	10.4504	13.7368	4.2266	10.0661	9.7468	7.8945	3.81323	LOC110643903	K13420	EC:2.7.11.1	ko04016: MAPK signaling pathway - plant; ko04626: Plant-pathogen interaction	probable LRR receptor-like serine/threonine-protein kinase At3g47570 [Hevea brasiliensis]		--	--	--	Putative receptor-like protein kinase At3g47110
LOC110644256	1.44333	0.186233	0.157333	0.0730667	0.4425	0.0917667	0.406	LOC110644256	K13420	EC:2.7.11.1	ko04016: MAPK signaling pathway - plant; ko04626: Plant-pathogen interaction	LRR receptor-like serine/threonine-protein kinase RPK2 [Hevea brasiliensis]		--	--	--	LRR receptor-like serine/threonine-protein kinase RPK2
LOC110644406	17.0941	22.2153	41.586	89.9774	39.0348	37.9249	48.7242	LOC110644406	K13420	EC:2.7.11.1	ko04016: MAPK signaling pathway - plant; ko04626: Plant-pathogen interaction	probable LRR receptor-like serine/threonine-protein kinase At3g47570 [Hevea brasiliensis]		--	--	--	Probable LRR receptor-like serine/threonine-protein kinase At3g47570
LOC110644523	0.726533	4.34847	4.0927	3.7808	1.3541	6.2128	0.9374	LOC110644523	K13420	EC:2.7.11.1	ko04016: MAPK signaling pathway - plant; ko04626: Plant-pathogen interaction	putative receptor-like protein kinase At3g47110 [Hevea brasiliensis]		--	--	--	Putative receptor-like protein kinase At3g47110
LOC110644601	5.07317	7.68927	3.6503	1.59017	2.96727	5.5861	5.48053	LOC110644601	K13420	EC:2.7.11.1	ko04016: MAPK signaling pathway - plant; ko04626: Plant-pathogen interaction	probable LRR receptor-like serine/threonine-protein kinase At3g47570 [Hevea brasiliensis]		--	--	--	Probable LRR receptor-like serine/threonine-protein kinase At3g47570
LOC110644621	23.8715	2.14443	0.800833	2.68083	11.6186	3.33287	2.7173	LOC110644621	K13420	EC:2.7.11.1	ko04016: MAPK signaling pathway - plant; ko04626: Plant-pathogen interaction	pleckstrin homology domain-containing protein 1-like [Hevea brasiliensis]		--	--	--	Pleckstrin homology domain-containing protein 1
LOC110644626	6.35207	25.093	11.8742	9.45663	13.1917	16.6611	67.3486	LOC110644626	K13420	EC:2.7.11.1	ko04016: MAPK signaling pathway - plant; ko04626: Plant-pathogen interaction	probable LRR receptor-like serine/threonine-protein kinase At3g47570 [Hevea brasiliensis]		--	--	--	Receptor kinase-like protein Xa21
LOC110644630	7.0112	0.756967	0.905467	0.557567	5.13633	0.494533	4.42137	LOC110644630	K13420	EC:2.7.11.1	ko04016: MAPK signaling pathway - plant; ko04626: Plant-pathogen interaction	probable LRR receptor-like serine/threonine-protein kinase At3g47570 [Hevea brasiliensis]		--	--	--	Probable LRR receptor-like serine/threonine-protein kinase At3g47570
LOC110644664	14.2994	0.0970333	0.495567	1.15393	10.7613	0.6072	0.0777	LOC110644664	K13420	EC:2.7.11.1	ko04016: MAPK signaling pathway - plant; ko04626: Plant-pathogen interaction	pollen-specific leucine-rich repeat extensin-like protein 3 [Hevea brasiliensis]		--	--	--	Pollen-specific leucine-rich repeat extensin-like protein 3
LOC110644668	2.31187	1.75313	4.99913	0.849867	1.63277	4.2082	8.79727	LOC110644668	K13420	EC:2.7.11.1	ko04016: MAPK signaling pathway - plant; ko04626: Plant-pathogen interaction	probable LRR receptor-like serine/threonine-protein kinase At3g47570 [Hevea brasiliensis]		--	--	--	Probable LRR receptor-like serine/threonine-protein kinase At3g47570
LOC110644670	0.881467	0.087	0.4602	0.380133	0.409333	0.1516	0.749833	LOC110644670	K13420	EC:2.7.11.1	ko04016: MAPK signaling pathway - plant; ko04626: Plant-pathogen interaction	LRR receptor-like serine/threonine-protein kinase EFR [Hevea brasiliensis]		--	--	--	Receptor kinase-like protein Xa21
LOC110644802	9.59247	1.42517	2.71807	1.019	4.35963	12.5552	25.477	LOC110644802	K13420	EC:2.7.11.1	ko04016: MAPK signaling pathway - plant; ko04626: Plant-pathogen interaction	putative receptor-like protein kinase At3g47110 isoform X1 [Hevea brasiliensis]		--	--	--	Putative receptor-like protein kinase At3g47110
LOC110644822	0.168167	0.293033	2.6624	6.97983	0.4427	0.138567	0.0252	LOC110644822	K13420	EC:2.7.11.1	ko04016: MAPK signaling pathway - plant; ko04626: Plant-pathogen interaction	putative receptor-like protein kinase At3g47110 isoform X1 [Hevea brasiliensis]		--	--	--	Putative receptor-like protein kinase At3g47110
LOC110644882	0.6121	0.231067	0.127167	0.518733	0.012	0	0.00516667	LOC110644882	K13420	EC:2.7.11.1	ko04016: MAPK signaling pathway - plant; ko04626: Plant-pathogen interaction	putative receptor-like protein kinase At3g47110 [Hevea brasiliensis]		--	--	--	Putative receptor-like protein kinase At3g47110
LOC110644894	9.11837	29.8982	90.4407	137.125	13.0356	14.3301	4.575	LOC110644894	K13420	EC:2.7.11.1	ko04016: MAPK signaling pathway - plant; ko04626: Plant-pathogen interaction	putative receptor-like protein kinase At3g47110 [Hevea brasiliensis]		--	--	--	Putative receptor-like protein kinase At3g47110
LOC110644947	2.9318	1.15107	0.678633	0.0961667	2.2566	1.55777	0.428333	LOC110644947	K13420	EC:2.7.11.1	ko04016: MAPK signaling pathway - plant; ko04626: Plant-pathogen interaction	protein MALE DISCOVERER 2-like, partial [Hevea brasiliensis]		--	--	--	Protein MALE DISCOVERER 2
LOC110645007	2.16403	0	0.0123	0.0124333	2.84117	0.0119667	0.0491	LOC110645007	K13420	EC:2.7.11.1	ko04016: MAPK signaling pathway - plant; ko04626: Plant-pathogen interaction	putative receptor-like protein kinase At3g47110 isoform X1 [Hevea brasiliensis]		--	--	--	Probable LRR receptor-like serine/threonine-protein kinase At3g47570
LOC110645145	8.49397	22.7949	18.0154	3.5665	7.42177	12.5116	20.8254	LOC110645145	K13420	EC:2.7.11.1	ko04016: MAPK signaling pathway - plant; ko04626: Plant-pathogen interaction	probable LRR receptor-like serine/threonine-protein kinase At3g47570 [Hevea brasiliensis]		--	--	--	Probable LRR receptor-like serine/threonine-protein kinase At3g47570
LOC110645171	6.19213	0.262833	0.0793	0.251967	6.55523	0.138767	0.208733	LOC110645171	K13420	EC:2.7.11.1	ko04016: MAPK signaling pathway - plant; ko04626: Plant-pathogen interaction	probable LRR receptor-like serine/threonine-protein kinase At3g47570 [Hevea brasiliensis]		--	--	--	Putative receptor-like protein kinase At3g47110
LOC110645247	100.848	5.11823	6.665	4.9825	68.7694	7.37047	33.8281	LOC110645247	K13420	EC:2.7.11.1	ko04016: MAPK signaling pathway - plant; ko04626: Plant-pathogen interaction	putative receptor-like protein kinase At3g47110 [Hevea brasiliensis]		--	--	--	Putative receptor-like protein kinase At3g47110
LOC110645269	38.1078	18.5788	30.5224	31.8736	43.6544	24.8176	27.1801	LOC110645269	K13420	EC:2.7.11.1	ko04016: MAPK signaling pathway - plant; ko04626: Plant-pathogen interaction	probable LRR receptor-like serine/threonine-protein kinase At3g47570 [Hevea brasiliensis]		--	--	--	Probable LRR receptor-like serine/threonine-protein kinase At3g47570
LOC110645317	139.945	64.252	91.1601	210.808	123.278	46.546	76.0221	LOC110645317	K13420	EC:2.7.11.1	ko04016: MAPK signaling pathway - plant; ko04626: Plant-pathogen interaction	LRR receptor-like serine/threonine-protein kinase EFR [Hevea brasiliensis]		--	--	--	Probable LRR receptor-like serine/threonine-protein kinase At3g47570
LOC110645331	18.5167	17.1353	15.3362	8.9541	20.5381	31.1564	23.2084	LOC110645331	K13420	EC:2.7.11.1	ko04016: MAPK signaling pathway - plant; ko04626: Plant-pathogen interaction	uncharacterized protein LOC110671471 isoform X1 [Hevea brasiliensis]		--	--	--	Putative leucine-rich repeat receptor-like serine/threonine-protein kinase At2g24130
LOC110645332	1.85367	1.4833	1.2975	0.423033	1.15647	1.76767	1.1222	LOC110645332	K13420	EC:2.7.11.1	ko04016: MAPK signaling pathway - plant; ko04626: Plant-pathogen interaction	LRR receptor-like serine/threonine-protein kinase EFR [Hevea brasiliensis]		--	--	--	LRR receptor-like serine/threonine-protein kinase EFR
LOC110645539	2.59103	0.0226333	0	0.0461	1.20627	0.00696667	0.00783333	LOC110645539	K13420	EC:2.7.11.1	ko04016: MAPK signaling pathway - plant; ko04626: Plant-pathogen interaction	probable LRR receptor-like serine/threonine-protein kinase At3g47570 [Hevea brasiliensis]		--	--	--	Putative receptor-like protein kinase At3g47110
LOC110645564	2.11693	6.35247	0.544567	1.37303	2.374	3.5843	0.147	LOC110645564	K13420	EC:2.7.11.1	ko04016: MAPK signaling pathway - plant; ko04626: Plant-pathogen interaction	probable LRR receptor-like serine/threonine-protein kinase At3g47570 [Manihot esculenta]		--	--	--	Probable LRR receptor-like serine/threonine-protein kinase At3g47570
LOC110645615	4.1861	5.58697	8.27203	9.5485	4.83407	7.59957	6.24843	LOC110645615	K13420	EC:2.7.11.1	ko04016: MAPK signaling pathway - plant; ko04626: Plant-pathogen interaction	LRR receptor-like serine/threonine-protein kinase GSO1 isoform X2 [Hevea brasiliensis]		--	--	--	Leucine-rich repeat protein 1
LOC110645640	17.619	0.989667	0.285067	1.2815	13.913	1.11433	0.425433	LOC110645640	K13420	EC:2.7.11.1	ko04016: MAPK signaling pathway - plant; ko04626: Plant-pathogen interaction	putative receptor-like protein kinase At3g47110 isoform X1 [Hevea brasiliensis]		--	--	--	LRR receptor-like serine/threonine-protein kinase EFR
LOC110645748	5.8224	10.6475	10.8664	22.8268	8.67757	5.15477	3.01527	LOC110645748	K13420	EC:2.7.11.1	ko04016: MAPK signaling pathway - plant; ko04626: Plant-pathogen interaction	probable LRR receptor-like serine/threonine-protein kinase At3g47570 isoform X1 [Hevea brasiliensis]		--	--	--	Putative receptor-like protein kinase At3g47110
LOC110645874	0.0538	0.0143667	0.0532667	0.0203667	0.455	0.5853	0.0783	LOC110645874	K13420	EC:2.7.11.1	ko04016: MAPK signaling pathway - plant; ko04626: Plant-pathogen interaction	putative receptor-like protein kinase At3g47110 [Hevea brasiliensis]		--	--	--	Putative receptor-like protein kinase At3g47110
LOC110645925	0.0557667	0.145	0.801333	0.174067	0.105167	0.171967	0.0512	LOC110645925	K13420	EC:2.7.11.1	ko04016: MAPK signaling pathway - plant; ko04626: Plant-pathogen interaction	putative receptor-like protein kinase At3g47110 isoform X1 [Hevea brasiliensis]		--	--	--	Probable LRR receptor-like serine/threonine-protein kinase At3g47570
LOC110646008	0.00773333	0.925933	0.429767	0.0894333	0.0200333	0.997567	3.27183	LOC110646008	K13420	EC:2.7.11.1	ko04016: MAPK signaling pathway - plant; ko04626: Plant-pathogen interaction	uncharacterized protein LOC110671471 isoform X2 [Hevea brasiliensis]		--	--	--	Putative leucine-rich repeat receptor-like serine/threonine-protein kinase At2g24130
LOC110646222	6.41827	4.6251	8.19123	6.22987	4.09023	5.0373	16.8382	LOC110646222	K13420	EC:2.7.11.1	ko04016: MAPK signaling pathway - plant; ko04626: Plant-pathogen interaction	uncharacterized protein LOC110671471 isoform X2 [Hevea brasiliensis]		--	--	--	Putative leucine-rich repeat receptor-like serine/threonine-protein kinase At2g24130
LOC110646309	38.2582	4.6812	0.785733	7.36653	28.9679	3.159	7.2437	LOC110646309	K13420	EC:2.7.11.1	ko04016: MAPK signaling pathway - plant; ko04626: Plant-pathogen interaction	LRR receptor-like serine/threonine-protein kinase EFR [Hevea brasiliensis]		--	--	--	Putative receptor-like protein kinase At3g47110
LOC110646432	1.56287	0.0974	0.165133	0.100333	0.427433	0.0226667	0	LOC110646432	K13420	EC:2.7.11.1	ko04016: MAPK signaling pathway - plant; ko04626: Plant-pathogen interaction	uncharacterized protein LOC110671471 isoform X2 [Hevea brasiliensis]		--	--	--	Putative leucine-rich repeat receptor-like serine/threonine-protein kinase At2g24130
LOC110646440	5.596	1.07483	1.72733	4.31673	13.2853	2.56623	1.27987	LOC110646440	K13420	EC:2.7.11.1	ko04016: MAPK signaling pathway - plant; ko04626: Plant-pathogen interaction	LRR receptor-like serine/threonine-protein kinase EFR [Hevea brasiliensis]		--	--	--	LRR receptor-like serine/threonine-protein kinase EFR [Hevea brasiliensis]
LOC110646460	0.314867	1.20377	0.533767	1.6778	0.2576	0.0611	0	LOC110646460	K13420	EC:2.7.11.1	ko04016: MAPK signaling pathway - plant; ko04626: Plant-pathogen interaction	uncharacterized protein LOC110671471 isoform X2 [Hevea brasiliensis]		--	--	--	Putative receptor-like protein kinase At3g47110
LOC110646528	110.49	27.5712	44.1903	74.3406	92.9896	77.0359	194.88	LOC110646528	K13420	EC:2.7.11.1	ko04016: MAPK signaling pathway - plant; ko04626: Plant-pathogen interaction	uncharacterized protein LOC110671471 isoform X2 [Hevea brasiliensis]		--	--	--	Putative leucine-rich repeat receptor-like serine/threonine-protein kinase At2g24130
LOC110646687	4.83837	81.2374	22.5299	50.7408	4.86967	74.0664	117.596	LOC110646687	K13420	EC:2.7.11.1	ko04016: MAPK signaling pathway - plant; ko04626: Plant-pathogen interaction	uncharacterized protein LOC110671471 isoform X2 [Hevea brasiliensis]		--	--	--	Putative leucine-rich repeat receptor-like serine/threonine-protein kinase At2g24130
LOC110646708	76.765	0.0646	0.0413667	0.750933	32.076	0.0879667	0.322367	LOC110646708	K13420	EC:2.7.11.1	ko04016: MAPK signaling pathway - plant; ko04626: Plant-pathogen interaction	probable LRR receptor-like serine/threonine-protein kinase At3g47570 isoform X1 [Hevea brasiliensis]		--	--	--	Probable LRR receptor-like serine/threonine-protein kinase At3g47570
LOC110646762	0.529267	0.153233	1.42097	1.09007	0.117967	0.119733	1.2305	LOC110646762	K13420	EC:2.7.11.1	ko04016: MAPK signaling pathway - plant; ko04626: Plant-pathogen interaction	LRR receptor-like serine/threonine-protein kinase FLS2 [Hevea brasiliensis]		--	--	--	LRR receptor-like serine/threonine-protein kinase FLS2
LOC110646766	0.716067	1.6797	1.80007	0.9326	0.909633	0.861233	0.779167	LOC110646766	K13420	EC:2.7.11.1	ko04016: MAPK signaling pathway - plant; ko04626: Plant-pathogen interaction	receptor kinase-like protein Xa21 [Hevea brasiliensis]		--	--	--	Receptor kinase-like protein Xa21
LOC110646778	62.1416	23.2397	51.1912	54.3333	114.764	31.0975	115.175	LOC110646778	K13420	EC:2.7.11.1	ko04016: MAPK signaling pathway - plant; ko04626: Plant-pathogen interaction	putative receptor-like protein kinase At3g47110 [Hevea brasiliensis]		--	--	--	Receptor kinase-like protein Xa21
LOC110646798	37.3619	11.5687	24.3452	30.6903	42.0396	12.3587	30.2979	LOC110646798	K13420	EC:2.7.11.1	ko04016: MAPK signaling pathway - plant; ko04626: Plant-pathogen interaction	receptor kinase-like protein Xa21 [Hevea brasiliensis]		--	--	--	Receptor kinase-like protein Xa21
LOC110646809	48.8648	38.2844	20.2692	14.8383	54.8933	35.3857	58.7845	LOC110646809	K13420	EC:2.7.11.1	ko04016: MAPK signaling pathway - plant; ko04626: Plant-pathogen interaction	probable LRR receptor-like serine/threonine-protein kinase At3g47570 [Hevea brasiliensis]		--	--	--	Putative receptor-like protein kinase At3g47110
LOC110646864	11.8086	11.5518	23.7435	4.37487	19.7821	29.018	93.7469	LOC110646864	K13420	EC:2.7.11.1	ko04016: MAPK signaling pathway - plant; ko04626: Plant-pathogen interaction	probable LRR receptor-like serine/threonine-protein kinase At3g47570 [Hevea brasiliensis]		--	--	--	Probable LRR receptor-like serine/threonine-protein kinase At3g47570
LOC110646945	3.7534	6.12993	9.70433	9.16943	3.05207	2.33857	2.13423	LOC110646945	K13420	EC:2.7.11.1	ko04016: MAPK signaling pathway - plant; ko04626: Plant-pathogen interaction	probable LRR receptor-like serine/threonine-protein kinase At3g47570 [Hevea brasiliensis]		--	--	--	Probable LRR receptor-like serine/threonine-protein kinase At3g47570
LOC110647095	0.801933	0.249067	0.272667	0.0529	0.194233	0	0.0449667	LOC110647095	K13420	EC:2.7.11.1	ko04016: MAPK signaling pathway - plant; ko04626: Plant-pathogen interaction	receptor kinase-like protein Xa21 [Hevea brasiliensis]		--	--	--	Putative receptor-like protein kinase At3g47110
LOC110647099	54.48	22.5918	28.3097	36.3792	57.2367	26.5486	31.0536	LOC110647099	K13420	EC:2.7.11.1	ko04016: MAPK signaling pathway - plant; ko04626: Plant-pathogen interaction	uncharacterized protein LOC110671471 isoform X1 [Hevea brasiliensis]		--	--	--	Putative receptor-like protein kinase At3g47110
LOC110647330	1.2777	1.35937	0.538333	0.469233	0.7676	38.1659	11.3545	LOC110647330	K13420	EC:2.7.11.1	ko04016: MAPK signaling pathway - plant; ko04626: Plant-pathogen interaction	putative leucine-rich repeat receptor-like serine/threonine-protein kinase At2g24130 [Hevea brasiliensis]		--	--	--	Putative leucine-rich repeat receptor-like serine/threonine-protein kinase At2g24130
LOC110647335	0.3101	0.0420333	5.5082	2118.79	8.1398	0.315633	0.146067	LOC110647335	K13420	EC:2.7.11.1	ko04016: MAPK signaling pathway - plant; ko04626: Plant-pathogen interaction	leucine-rich repeat extensin-like protein 6 [Hevea brasiliensis]		--	--	--	Leucine-rich repeat extensin-like protein 6
LOC110647415	66.4904	441.771	205.084	30.1143	48.0994	364.206	385.473	LOC110647415	K13420	EC:2.7.11.1	ko04016: MAPK signaling pathway - plant; ko04626: Plant-pathogen interaction	probable LRR receptor-like serine/threonine-protein kinase At3g47570 [Hevea brasiliensis]		--	--	--	Probable LRR receptor-like serine/threonine-protein kinase At3g47570
LOC110647580	0.237567	5.96497	4.49223	1.37133	0.141033	1.33487	2.65797	LOC110647580	K13420	EC:2.7.11.1	ko04016: MAPK signaling pathway - plant; ko04626: Plant-pathogen interaction	uncharacterized protein LOC110671471 isoform X1 [Hevea brasiliensis]		--	--	--	Putative receptor-like protein kinase At3g47110
LOC110647710	0.875033	0.1255	0	0.0474	1.8688	0.0140333	0	LOC110647710	K13420	EC:2.7.11.1	ko04016: MAPK signaling pathway - plant; ko04626: Plant-pathogen interaction	receptor kinase-like protein Xa21 [Hevea brasiliensis]		--	--	--	Putative receptor-like protein kinase At3g47110
LOC110647727	11.6548	2.68627	1.19683	1.3871	3.0445	1.7901	1.3866	LOC110647727	K13420	EC:2.7.11.1	ko04016: MAPK signaling pathway - plant; ko04626: Plant-pathogen interaction	probable LRR receptor-like serine/threonine-protein kinase At3g47570 [Hevea brasiliensis]		--	--	--	Putative receptor-like protein kinase At3g47110
LOC110647741	71.9235	223.641	506.529	73.1975	11.2057	113.276	216.554	LOC110647741	K13420	EC:2.7.11.1	ko04016: MAPK signaling pathway - plant; ko04626: Plant-pathogen interaction	unnamed protein product, partial [Vitis vinifera]		--	--	--	Probable LRR receptor-like serine/threonine-protein kinase At3g47570
LOC110647823	0.746867	3.58157	2.0557	4.1435	0.960433	3.8292	1.96907	LOC110647823	K13420	EC:2.7.11.1	ko04016: MAPK signaling pathway - plant; ko04626: Plant-pathogen interaction	probable LRR receptor-like serine/threonine-protein kinase At3g47570 [Hevea brasiliensis]		--	--	--	Probable LRR receptor-like serine/threonine-protein kinase At3g47570
LOC110647848	22.319	3.26667	1.66233	1.71933	24.2206	4.5567	3.14217	LOC110647848	K13420	EC:2.7.11.1	ko04016: MAPK signaling pathway - plant; ko04626: Plant-pathogen interaction	LRR receptor-like serine/threonine-protein kinase EFR isoform X2 [Hevea brasiliensis]		--	--	--	LRR receptor-like serine/threonine-protein kinase EFR
LOC110647995	1.66413	0.00613333	0.901467	6.86623	1.99817	0	0.00743333	LOC110647995	K13420	EC:2.7.11.1	ko04016: MAPK signaling pathway - plant; ko04626: Plant-pathogen interaction	probable LRR receptor-like serine/threonine-protein kinase At3g47570 [Hevea brasiliensis]		--	--	--	Putative receptor-like protein kinase At3g47110
LOC110648046	32.0216	0.0422667	0.0455333	0.168833	22.4497	0.0639333	0.141033	LOC110648046	K13422		ko04016: MAPK signaling pathway - plant; ko04075: Plant hormone signal transduction	transcription factor bHLH10-like [Hevea brasiliensis]		bHLH	TF	bHLH	Transcription factor bHLH10
LOC110648123	6.632	2.41363	3.35243	41.5776	10.3436	2.59483	0.703933	LOC110648123	K13422		ko04016: MAPK signaling pathway - plant; ko04075: Plant hormone signal transduction	transcription factor bHLH30-like [Hevea brasiliensis]		bHLH	TF	bHLH	Transcription factor bHLH30
LOC110648285	45.9978	30.7936	37.0061	13.1818	23.3415	35.2804	106.145	LOC110648285	K13422		ko04016: MAPK signaling pathway - plant; ko04075: Plant hormone signal transduction	transcription factor bHLH30-like [Hevea brasiliensis]		bHLH	TF	bHLH	Transcription factor bHLH30
LOC110648300	5.44057	1.1933	1.20737	0.6578	4.47887	4.49953	7.57177	LOC110648300	K13422		ko04016: MAPK signaling pathway - plant; ko04075: Plant hormone signal transduction	transcription factor bHLH106-like [Hevea brasiliensis]		bHLH	TF	bHLH	Transcription factor bHLH106
LOC110648391	13.2315	0.0144	0.1009	0.0672667	6.81987	0.1028	0.475467	LOC110648391	K13422		ko04016: MAPK signaling pathway - plant; ko04075: Plant hormone signal transduction	transcription factor bHLH30-like [Hevea brasiliensis]		bHLH	TF	bHLH	Transcription factor bHLH30
LOC110648392	13.67	59.3749	39.2513	5.9943	13.2054	43.2671	44.7945	LOC110648392	K13422		ko04016: MAPK signaling pathway - plant; ko04075: Plant hormone signal transduction	transcription factor ICE1-like isoform X1 [Hevea brasiliensis]		bHLH	TF	bHLH	Transcription factor ICE1
LOC110648526	3.1269	9.6542	24.9822	13.6707	2.609	4.3231	4.6774	LOC110648526	K13422		ko04016: MAPK signaling pathway - plant; ko04075: Plant hormone signal transduction	transcription factor bHLH90 [Hevea brasiliensis]		bHLH	TF	bHLH	Transcription factor bHLH90
LOC110648605	7.3315	9.30877	9.1198	6.2748	10.3829	10.7354	12.4122	LOC110648605	K13422		ko04016: MAPK signaling pathway - plant; ko04075: Plant hormone signal transduction	transcription factor MYC2-like [Hevea brasiliensis]		bHLH	TF	bHLH	Transcription factor MYC2
LOC110648614	24.6471	40.7675	41.9641	28.1281	27.236	57.4901	47.1419	LOC110648614	K13422		ko04016: MAPK signaling pathway - plant; ko04075: Plant hormone signal transduction	transcription factor bHLH93-like [Hevea brasiliensis]		bHLH	TF	bHLH	Transcription factor bHLH93
LOC110648701	1.964	4.9544	4.06167	5.07913	2.4438	10.9707	8.29843	LOC110648701	K13422		ko04016: MAPK signaling pathway - plant; ko04075: Plant hormone signal transduction	transcription factor bHLH35 isoform X1 [Hevea brasiliensis]		bHLH	TF	bHLH	Transcription factor bHLH35
LOC110648898	21.0239	46.7855	32.5419	42.5137	26.2992	45.1314	49.8884	LOC110648898	K13422		ko04016: MAPK signaling pathway - plant; ko04075: Plant hormone signal transduction	transcription factor MYC2-like [Hevea brasiliensis]		bHLH	TF	bHLH	Transcription factor MYC2
LOC110649085	3.5236	5.79453	8.33803	15.2966	3.0405	5.51777	3.17327	LOC110649085	K13422		ko04016: MAPK signaling pathway - plant; ko04075: Plant hormone signal transduction	putative transcription factor bHLH041 isoform X1 [Hevea brasiliensis]		bHLH	TF	bHLH	Putative transcription factor bHLH041
LOC110649286	0.446967	3.13987	4.12	2.45623	0.993467	0.435533	0.0385667	LOC110649286	K13422		ko04016: MAPK signaling pathway - plant; ko04075: Plant hormone signal transduction	transcription factor bHLH30-like isoform X1 [Hevea brasiliensis]		bHLH	TF	bHLH	Transcription factor bHLH30
LOC110649337	66.5895	33.8598	25.7835	41.096	64.2975	32.6212	25.7032	LOC110649337	K13422		ko04016: MAPK signaling pathway - plant; ko04075: Plant hormone signal transduction	putative transcription factor bHLH041 [Hevea brasiliensis]		bHLH	TF	bHLH	Putative transcription factor bHLH041
LOC110649388	1.2958	1.10017	4.83423	3.26247	1.51683	0.8854	0.397767	LOC110649388	K13422		ko04016: MAPK signaling pathway - plant; ko04075: Plant hormone signal transduction	transcription factor BIM1-like isoform X1 [Hevea brasiliensis]		bHLH	TF	bHLH	Transcription factor BIM1
LOC110649390	0.2396	0.496767	1.449	0.6971	0.198733	1.53393	0.8778	LOC110649390	K13422		ko04016: MAPK signaling pathway - plant; ko04075: Plant hormone signal transduction	basic helix-loop-helix protein A-like isoform X1 [Hevea brasiliensis]		bHLH	TF	bHLH	Transcription factor BHLH42
LOC110649475	104.455	1.17853	6.1928	0.949967	38.5608	1.55387	14.589	LOC110649475	K13422		ko04016: MAPK signaling pathway - plant; ko04075: Plant hormone signal transduction	transcription factor ICE1-like [Hevea brasiliensis]		bHLH	TF	bHLH	Transcription factor ICE1
LOC110649660	34.7628	36.4303	51.8097	10.7903	37.8822	56.9953	54.5858	LOC110649660	K13422		ko04016: MAPK signaling pathway - plant; ko04075: Plant hormone signal transduction	transcription factor MYC2-like [Hevea brasiliensis]		bHLH	TF	bHLH	Transcription factor MYC2
LOC110649683	0.00543333	0	0	0.00613333	0.430567	0.00763333	0.0118667	LOC110649683	K13422		ko04016: MAPK signaling pathway - plant; ko04075: Plant hormone signal transduction	basic helix-loop-helix protein A isoform X1 [Hevea brasiliensis]		bHLH	TF	bHLH	Transcription factor BHLH42
LOC110649724	1.05093	5.06027	1.98853	0.3974	1.17063	5.11053	1.17293	LOC110649724	K13422		ko04016: MAPK signaling pathway - plant; ko04075: Plant hormone signal transduction	transcription factor bHLH18-like [Hevea brasiliensis]		bHLH	TF	bHLH	Transcription factor bHLH25
LOC110649772	1.31853	0.0049	0	0.00573333	2.01357	0.0052	0	LOC110649772	K13422		ko04016: MAPK signaling pathway - plant; ko04075: Plant hormone signal transduction	transcription factor bHLH25-like isoform X1 [Hevea brasiliensis]		bHLH	TF	bHLH	Transcription factor bHLH25
LOC110649799	0.297267	0.0821667	0.7648	0.101867	1.10933	0.340267	0.228867	LOC110649799	K13422		ko04016: MAPK signaling pathway - plant; ko04075: Plant hormone signal transduction	transcription factor bHLH51-like [Hevea brasiliensis]		bHLH	TF	bHLH	Transcription factor bHLH51
LOC110649800	0.5688	0.127133	1.93477	0.168967	1.58967	0.2881	0.168467	LOC110649800	K13422		ko04016: MAPK signaling pathway - plant; ko04075: Plant hormone signal transduction	transcription factor MYC2-like [Hevea brasiliensis]		bHLH	TF	bHLH	Transcription factor MYC2
LOC110649951	8.9677	7.89343	8.2547	10.4709	4.3298	3.1783	5.34877	LOC110649951	K13422		ko04016: MAPK signaling pathway - plant; ko04075: Plant hormone signal transduction	transcription factor bHLH30-like [Hevea brasiliensis]		bHLH	TF	bHLH	Transcription factor bHLH30
LOC110650084	2.4998	0.0122667	0.0150667	0.152267	0.00436667	0.004	0	LOC110650084	K13422		ko04016: MAPK signaling pathway - plant; ko04075: Plant hormone signal transduction	transcription factor bHLH93-like [Hevea brasiliensis]		bHLH	TF	bHLH	Transcription factor bHLH93
LOC110650115	1.3086	69.5604	37.7384	50.6653	0.9117	39.4399	31.1628	LOC110650115	K13422		ko04016: MAPK signaling pathway - plant; ko04075: Plant hormone signal transduction	transcription factor MYC2-like [Hevea brasiliensis]		bHLH	TF	bHLH	Transcription factor MYC2
LOC110650119	1.977	22.4818	13.6099	12.2173	1.40907	14.078	3.2802	LOC110650119	K13422		ko04016: MAPK signaling pathway - plant; ko04075: Plant hormone signal transduction	transcription factor bHLH106-like [Hevea brasiliensis]		bHLH	TF	bHLH	Transcription factor bHLH106
LOC110650345	0.0899	0.1837	0.0844667	0.0119667	0.121767	2.22247	3.5663	LOC110650345	K13422		ko04016: MAPK signaling pathway - plant; ko04075: Plant hormone signal transduction	transcription factor bHLH91-like [Hevea brasiliensis]		bHLH	TF	bHLH	Transcription factor bHLH91
LOC110650424	52.6127	27.9269	19.8715	111.881	67.537	36.1135	28.8124	LOC110650424	K13422		ko04016: MAPK signaling pathway - plant; ko04075: Plant hormone signal transduction	transcription factor MYC2-like [Hevea brasiliensis]		bHLH	TF	bHLH	Transcription factor MYC3
LOC110650519	0.0463667	0.0071	0.0688667	0.306933	0.0741	0	0	LOC110650519	K13422		ko04016: MAPK signaling pathway - plant; ko04075: Plant hormone signal transduction	transcription factor MYC2-like [Hevea brasiliensis]		bHLH	TF	bHLH	Transcription factor MYC2
LOC110650531	0.728933	0.396367	0.0464333	0.187733	0.474067	0.299267	1.0865	LOC110650531	K13422		ko04016: MAPK signaling pathway - plant; ko04075: Plant hormone signal transduction	transcription factor bHLH13 [Hevea brasiliensis]		bHLH	TF	bHLH	Transcription factor MTB1
LOC110650556	0.0068	0.534567	0.228167	0.0212333	0.00646667	0.0045	0.00693333	LOC110650556	K13422		ko04016: MAPK signaling pathway - plant; ko04075: Plant hormone signal transduction	transcription factor bHLH93-like [Hevea brasiliensis]		bHLH	TF	bHLH	Transcription factor bHLH93
LOC110650574	5.58503	9.4953	7.6776	3.8027	4.94307	9.1267	12.5138	LOC110650574	K13422		ko04016: MAPK signaling pathway - plant; ko04075: Plant hormone signal transduction	transcription factor bHLH93-like [Hevea brasiliensis]		bHLH	TF	bHLH	Transcription factor bHLH93
LOC110650853	0.827867	2.10373	1.14053	1.42073	1.19513	1.2947	2.4093	LOC110650853	K13422		ko04016: MAPK signaling pathway - plant; ko04075: Plant hormone signal transduction	transcription factor MYC3-like [Hevea brasiliensis]		bHLH	TF	bHLH	Transcription factor bHLH14
LOC110650865	1.49337	1.1212	0.944067	4.36907	2.16163	2.85427	6.5583	LOC110650865	K13422		ko04016: MAPK signaling pathway - plant; ko04075: Plant hormone signal transduction	transcription factor MYC2-like isoform X1 [Hevea brasiliensis]		bHLH	TF	bHLH	Transcription factor MYC2
LOC110651305	3.8786	2.03933	0.9087	3.5678	3.2992	1.18723	0.488567	LOC110651305	K13422		ko04016: MAPK signaling pathway - plant; ko04075: Plant hormone signal transduction	transcription factor GLABRA 3-like isoform X1 [Hevea brasiliensis]		bHLH	TF	bHLH	Transcription factor GLABRA 3
LOC110651335	22.635	1.03737	0.2163	1.93653	7.29447	0.505067	0.539433	LOC110651335	K13422		ko04016: MAPK signaling pathway - plant; ko04075: Plant hormone signal transduction	putative transcription factor bHLH041 isoform X1 [Hevea brasiliensis]		bHLH	TF	bHLH	Putative transcription factor bHLH041
LOC110651470	2.46897	2.83807	1.1652	4.1531	0.754	0.865867	1.26393	LOC110651470	K13422		ko04016: MAPK signaling pathway - plant; ko04075: Plant hormone signal transduction	transcription factor GLABRA 3-like isoform X1 [Hevea brasiliensis]		bHLH	TF	bHLH	Transcription factor GLABRA 3
LOC110651506	0.710567	0.439233	0.836767	0.1209	1.91033	0.736867	1.56243	LOC110651506	K13422		ko04016: MAPK signaling pathway - plant; ko04075: Plant hormone signal transduction	transcription factor ABORTED MICROSPORES [Hevea brasiliensis]		bHLH	TF	bHLH	Transcription factor ABORTED MICROSPORES
LOC110651621	1.29777	2.3656	1.8159	2.30573	0.523267	1.33267	2.75673	LOC110651621	K13422		ko04016: MAPK signaling pathway - plant; ko04075: Plant hormone signal transduction	transcription factor ICE1-like isoform X1 [Hevea brasiliensis]		bHLH	TF	bHLH	Transcription factor ICE1
LOC110651728	393.871	153.941	121.032	61.8627	305.974	134.708	151.743	LOC110651728	K13422		ko04016: MAPK signaling pathway - plant; ko04075: Plant hormone signal transduction	transcription factor EGL1-like [Hevea brasiliensis]		--	--	--	Transcription factor GLABRA 3
LOC110651764	8.29587	3.44087	3.5277	1.96537	7.5005	2.80067	3.89993	LOC110651764	K13422		ko04016: MAPK signaling pathway - plant; ko04075: Plant hormone signal transduction	transcription factor EGL1-like [Hevea brasiliensis]		--	--	--	Transcription factor EGL1
LOC110651853	38.6114	65.2114	99.1048	82.6197	36.6892	80.4287	98.0817	LOC110651853	K13422		ko04016: MAPK signaling pathway - plant; ko04075: Plant hormone signal transduction	transcription factor BIM1-like isoform X1 [Hevea brasiliensis]		bHLH	TF	bHLH	Transcription factor BIM1
LOC110651872	1.76527	3.91197	1.58097	2.05883	3.95817	1.21863	0.716433	LOC110651872	K13422		ko04016: MAPK signaling pathway - plant; ko04075: Plant hormone signal transduction	transcription factor MYC2-like [Hevea brasiliensis]		bHLH	TF	bHLH	Transcription factor MYC2
LOC110651953	2.73237	0.0104	0.0229333	0.273033	2.4668	0.0057	0	LOC110651953	K13422		ko04016: MAPK signaling pathway - plant; ko04075: Plant hormone signal transduction	transcription factor bHLH25-like isoform X1 [Hevea brasiliensis]		bHLH	TF	bHLH	Transcription factor bHLH25
LOC110652068	12.7165	3.88467	6.1142	4.55927	10.1054	2.95367	1.4483	LOC110652068	K13422		ko04016: MAPK signaling pathway - plant; ko04075: Plant hormone signal transduction	transcription factor bHLH30-like [Hevea brasiliensis]		bHLH	TF	bHLH	Transcription factor bHLH30
LOC110652069	11.9005	0.5139	0.0499	0.0856333	17.5225	0.0809667	0	LOC110652069	K13422		ko04016: MAPK signaling pathway - plant; ko04075: Plant hormone signal transduction	transcription factor bHLH35-like isoform X1 [Hevea brasiliensis]		bHLH	TF	bHLH	Transcription factor bHLH35
LOC110652119	1.00807	0.105733	0.454967	2.01423	1.43607	0.308067	0.267467	LOC110652119	K13422		ko04016: MAPK signaling pathway - plant; ko04075: Plant hormone signal transduction	transcription factor bHLH95-like [Hevea brasiliensis]		bHLH	TF	bHLH	Transcription factor bHLH95
LOC110652120	6.32593	0.680367	2.34753	6.30607	4.63217	0.913833	0.490533	LOC110652120	K13422		ko04016: MAPK signaling pathway - plant; ko04075: Plant hormone signal transduction	transcription factor bHLH13-like [Hevea brasiliensis]		bHLH	TF	bHLH	Transcription factor MTB1
LOC110652179	34.9488	0.0182	0.202767	4.76787	103.286	0.283833	0.1417	LOC110652179	K13422		ko04016: MAPK signaling pathway - plant; ko04075: Plant hormone signal transduction	transcription factor bHLH91-like [Hevea brasiliensis]		bHLH	TF	bHLH	Transcription factor bHLH91
LOC110652313	2.54053	0	0	0.00686667	2.4921	0.02	0.00713333	LOC110652313	K13422		ko04016: MAPK signaling pathway - plant; ko04075: Plant hormone signal transduction	transcription factor MYC2-like [Hevea brasiliensis]		bHLH	TF	bHLH	Transcription factor MYC2
LOC110652320	0.6066	0	2.98623	5.5344	1.13333	0	0	LOC110652320	K13422		ko04016: MAPK signaling pathway - plant; ko04075: Plant hormone signal transduction	transcription factor bHLH25-like [Hevea brasiliensis]		bHLH	TF	bHLH	Transcription factor bHLH25
LOC110652339	1.29307	0.0495333	0.0809	1.00073	1.4361	0.0753667	0.0515	LOC110652339	K13424		ko04016: MAPK signaling pathway - plant; ko04626: Plant-pathogen interaction	LOW QUALITY PROTEIN: probable WRKY transcription factor 25 [Hevea brasiliensis]		WRKY	TF	WRKY	WRKY transcription factor WRKY24
LOC110652393	0.865833	0.889333	2.2501	1.33867	0.0844333	0.0387	0.163767	LOC110652393	K13424		ko04016: MAPK signaling pathway - plant; ko04626: Plant-pathogen interaction	probable WRKY transcription factor 33 [Hevea brasiliensis]		WRKY	TF	WRKY	WRKY transcription factor WRKY24
LOC110652431	1.00657	0.0159	0.0181667	0.0124	1.054	0.0168333	0.0500667	LOC110652431	K13424		ko04016: MAPK signaling pathway - plant; ko04626: Plant-pathogen interaction	WRKY transcription factor 44-like [Hevea brasiliensis]		WRKY	TF	WRKY	WRKY transcription factor 44
LOC110652513	3.61627	3.02187	5.82823	0.219267	9.4855	5.57127	6.5235	LOC110652513	K13424		ko04016: MAPK signaling pathway - plant; ko04626: Plant-pathogen interaction	probable WRKY transcription factor 43 [Hevea brasiliensis]		WRKY	TF	WRKY	Probable WRKY transcription factor 43
LOC110652538	3.1507	0.6307	1.26927	1.28997	2.41733	0.4352	0.946667	LOC110652538	K13424		ko04016: MAPK signaling pathway - plant; ko04626: Plant-pathogen interaction	probable WRKY transcription factor 23 [Hevea brasiliensis]		WRKY	TF	WRKY	WRKY transcription factor 23
LOC110652639	15.7578	9.93927	3.60383	5.9025	16.8049	9.0378	13.5773	LOC110652639	K13424		ko04016: MAPK signaling pathway - plant; ko04626: Plant-pathogen interaction	WRKY transcription factor WRKY24-like [Hevea brasiliensis]		WRKY	TF	WRKY	WRKY transcription factor WRKY24
LOC110652696	39.0157	0.834167	0.4851	17.4795	33.3735	1.6454	1.21483	LOC110652696	K13424		ko04016: MAPK signaling pathway - plant; ko04626: Plant-pathogen interaction	probable WRKY transcription factor 75 [Hevea brasiliensis]		WRKY	TF	WRKY	Probable WRKY transcription factor 75
LOC110652714	1.91763	0.0681667	0.321267	0.592533	2.97277	1.256	1.62467	LOC110652714	K13424		ko04016: MAPK signaling pathway - plant; ko04626: Plant-pathogen interaction	probable WRKY transcription factor 13 [Hevea brasiliensis]		WRKY	TF	WRKY	Probable WRKY transcription factor 13
LOC110652910	113.523	1.0304	2.0145	10.6392	114.123	44.0506	400.942	LOC110652910	K13424		ko04016: MAPK signaling pathway - plant; ko04626: Plant-pathogen interaction	probable WRKY transcription factor 75 [Hevea brasiliensis]		WRKY	TF	WRKY	Probable WRKY transcription factor 75
LOC110652937	3.2498	0.347833	0.0302667	0.2445	3.20773	0	0	LOC110652937	K13424		ko04016: MAPK signaling pathway - plant; ko04626: Plant-pathogen interaction	probable WRKY transcription factor 49 isoform X1 [Hevea brasiliensis]		WRKY	TF	WRKY	Probable WRKY transcription factor 49
LOC110652994	14.7885	4.95117	6.7054	104.831	23.2733	2.0206	0.813767	LOC110652994	K13424		ko04016: MAPK signaling pathway - plant; ko04626: Plant-pathogen interaction	probable WRKY transcription factor 33 [Hevea brasiliensis]		WRKY	TF	WRKY	WRKY transcription factor WRKY24
LOC110653049	1.8574	0.0690333	0.0931	0.212233	0.0939	0	0.0197	LOC110653049	K13424		ko04016: MAPK signaling pathway - plant; ko04626: Plant-pathogen interaction	probable WRKY transcription factor 72 [Hevea brasiliensis]		WRKY	TF	WRKY	WRKY transcription factor 72A
LOC110653090	0	0.978733	3.95093	0	0	0.7549	3.46297	LOC110653090	K13424		ko04016: MAPK signaling pathway - plant; ko04626: Plant-pathogen interaction	probable WRKY transcription factor 72 [Hevea brasiliensis]		WRKY	TF	WRKY	Probable WRKY transcription factor 72
LOC110653223	85.5524	35.7247	23.9346	41.3328	115.511	46.8609	44.8455	LOC110653223	K13424		ko04016: MAPK signaling pathway - plant; ko04626: Plant-pathogen interaction	WRKY transcription factor 44-like [Hevea brasiliensis]		WRKY	TF	WRKY	WRKY transcription factor 44
LOC110653225	10.6866	5.0097	4.9615	4.61887	4.8097	3.28923	3.38547	LOC110653225	K13424		ko04016: MAPK signaling pathway - plant; ko04626: Plant-pathogen interaction	probable WRKY transcription factor 31 [Hevea brasiliensis]		WRKY	TF	WRKY	WRKY transcription factor 6
LOC110653240	0.223467	0	0.0314	46.6781	104.109	0.102967	0.328667	LOC110653240	K13424		ko04016: MAPK signaling pathway - plant; ko04626: Plant-pathogen interaction	probable WRKY transcription factor 50 isoform X1 [Hevea brasiliensis]		WRKY	TF	WRKY	Probable WRKY transcription factor 50
LOC110653367	1.96787	2.8077	4.14793	2.72453	1.44493	4.44633	0.562567	LOC110653367	K13424		ko04016: MAPK signaling pathway - plant; ko04626: Plant-pathogen interaction	probable WRKY transcription factor 13 [Hevea brasiliensis]		WRKY	TF	WRKY	Probable WRKY transcription factor 13
LOC110653487	32.705	23.4954	25.158	39.6614	36.1369	18.9022	13.9273	LOC110653487	K13424		ko04016: MAPK signaling pathway - plant; ko04626: Plant-pathogen interaction	probable WRKY transcription factor 31 [Hevea brasiliensis]		WRKY	TF	WRKY	WRKY transcription factor 6
LOC110653513	62.8841	20.0118	17.3899	30.746	74.1058	17.2778	20.3506	LOC110653513	K13424		ko04016: MAPK signaling pathway - plant; ko04626: Plant-pathogen interaction	probable WRKY transcription factor 28 [Hevea brasiliensis]		WRKY	TF	WRKY	WRKY transcription factor 28
LOC110653549	18.8827	0.966333	0.509067	2.55797	7.7172	0.812267	0.4948	LOC110653549	K13424		ko04016: MAPK signaling pathway - plant; ko04626: Plant-pathogen interaction	probable WRKY transcription factor 32 [Hevea brasiliensis]		WRKY	TF	WRKY	Probable WRKY transcription factor 32
LOC110653881	0.5547	3.5611	4.29507	2.88437	0.362833	3.89337	2.30397	LOC110653881	K13424		ko04016: MAPK signaling pathway - plant; ko04626: Plant-pathogen interaction	probable WRKY transcription factor 51 [Hevea brasiliensis]		WRKY	TF	WRKY	Probable WRKY transcription factor 51
LOC110653919	0.798533	33.9633	4.90397	14.0883	0.511333	29.385	9.00033	LOC110653919	K13424		ko04016: MAPK signaling pathway - plant; ko04626: Plant-pathogen interaction	probable WRKY transcription factor 61 isoform X1 [Hevea brasiliensis]		WRKY	TF	WRKY	WRKY transcription factor 72A
LOC110654040	19.6882	11.3603	21.7475	29.4062	24.8388	12.928	15.4487	LOC110654040	K13424		ko04016: MAPK signaling pathway - plant; ko04626: Plant-pathogen interaction	probable WRKY transcription factor 4 isoform X1 [Hevea brasiliensis]		WRKY	TF	WRKY	Probable WRKY transcription factor 4
LOC110654123	2.37087	4.01657	11.8505	0.145833	2.60953	4.90923	26.5463	LOC110654123	K13424		ko04016: MAPK signaling pathway - plant; ko04626: Plant-pathogen interaction	probable WRKY transcription factor 43 isoform X1 [Hevea brasiliensis]		WRKY	TF	WRKY	Probable WRKY transcription factor 43
LOC110654125	11.117	1.1009	2.94233	0.1933	3.70493	3.68543	12.5753	LOC110654125	K13424		ko04016: MAPK signaling pathway - plant; ko04626: Plant-pathogen interaction	probable WRKY transcription factor 31 [Hevea brasiliensis]		WRKY	TF	WRKY	WRKY transcription factor 6
LOC110654126	5.30203	1.16233	1.85817	0.191967	2.09857	2.2513	11.8397	LOC110654126	K13424		ko04016: MAPK signaling pathway - plant; ko04626: Plant-pathogen interaction	probable WRKY transcription factor 9 [Hevea brasiliensis]		WRKY	TF	WRKY	Probable WRKY transcription factor 9
LOC110654128	0.0428333	0.149267	0.162367	0.826033	0.201167	2.2225	2.57627	LOC110654128	K13424		ko04016: MAPK signaling pathway - plant; ko04626: Plant-pathogen interaction	probable WRKY transcription factor 56 [Manihot esculenta]		WRKY	TF	WRKY	Probable WRKY transcription factor 75
LOC110654182	2.9555	1.2378	2.38013	1.41743	2.18747	2.9533	6.09977	LOC110654182	K13424		ko04016: MAPK signaling pathway - plant; ko04626: Plant-pathogen interaction	probable WRKY transcription factor 48 [Hevea brasiliensis]		WRKY	TF	WRKY	Probable WRKY transcription factor 48
LOC110654367	7.9139	3.58947	0.1478	0.385267	11.5585	2.44777	2.92393	LOC110654367	K13424		ko04016: MAPK signaling pathway - plant; ko04626: Plant-pathogen interaction	probable WRKY transcription factor 31 [Hevea brasiliensis]		WRKY	TF	WRKY	WRKY transcription factor 6
LOC110654391	46.5917	44.6524	65.3314	41.4446	29.6875	54.6757	70.632	LOC110654391	K13424		ko04016: MAPK signaling pathway - plant; ko04626: Plant-pathogen interaction	probable WRKY transcription factor 26 [Hevea brasiliensis]		WRKY	TF	WRKY	Probable WRKY transcription factor 32
LOC110654392	334.948	298.795	838.962	87.9014	220.048	295.42	642.741	LOC110654392	K13425		ko04016: MAPK signaling pathway - plant; ko04626: Plant-pathogen interaction	probable WRKY transcription factor 15 [Hevea brasiliensis]		WRKY	TF	WRKY	Probable WRKY transcription factor 21
LOC110654529	0.548867	0.108	0.3054	0.830167	0.566733	0.033	0.0453	LOC110654529	K13425		ko04016: MAPK signaling pathway - plant; ko04626: Plant-pathogen interaction	probable WRKY transcription factor 14 [Hevea brasiliensis]		WRKY	TF	WRKY	Probable WRKY transcription factor 14
LOC110654563	1.77713	13.9918	4.35333	3.40733	1.43163	12.9111	9.4722	LOC110654563	K13425		ko04016: MAPK signaling pathway - plant; ko04626: Plant-pathogen interaction	probable WRKY transcription factor 70 [Hevea brasiliensis]		WRKY	TF	WRKY	WRKY DNA-binding transcription factor 70
LOC110654680	0.4115	0.0183667	4.84323	4.71097	0.331567	0.0736333	0.0424	LOC110654680	K13425		ko04016: MAPK signaling pathway - plant; ko04626: Plant-pathogen interaction	WRKY transcription factor 55-like [Hevea brasiliensis]		WRKY	TF	WRKY	WRKY transcription factor 55
LOC110654937	10.8122	2.715	3.875	5.47287	9.16427	1.74723	1.99857	LOC110654937	K13425		ko04016: MAPK signaling pathway - plant; ko04626: Plant-pathogen interaction	probable WRKY transcription factor 27 [Hevea brasiliensis]		WRKY	TF	WRKY	Probable WRKY transcription factor 27
LOC110655009	13.9862	19.0343	15.2857	2.79197	8.14027	13.6905	18.654	LOC110655009	K13425		ko04016: MAPK signaling pathway - plant; ko04626: Plant-pathogen interaction	WRKY transcription factor 22-like [Hevea brasiliensis]		WRKY	TF	WRKY	WRKY transcription factor 22
LOC110655048	5.82287	3.55523	2.64403	0.497167	2.6899	0.970967	2.23693	LOC110655048	K13425		ko04016: MAPK signaling pathway - plant; ko04626: Plant-pathogen interaction	probable WRKY transcription factor 14 [Hevea brasiliensis]		WRKY	TF	WRKY	Probable WRKY transcription factor 14
LOC110655052	3.49897	0.486567	0.957533	0.0504333	1.42193	0.137233	0.52	LOC110655052	K13425		ko04016: MAPK signaling pathway - plant; ko04626: Plant-pathogen interaction	probable WRKY transcription factor 65 [Hevea brasiliensis]		WRKY	TF	WRKY	Probable WRKY transcription factor 65
LOC110655053	10.4232	2.59883	2.77063	0.182633	4.8199	0.745	1.65737	LOC110655053	K13425		ko04016: MAPK signaling pathway - plant; ko04626: Plant-pathogen interaction	probable WRKY transcription factor 7 [Hevea brasiliensis]		WRKY	TF	WRKY	Probable WRKY transcription factor 7
LOC110655229	0.821233	10.5409	9.75707	7.51943	0.953933	6.07863	0.320833	LOC110655229	K13425		ko04016: MAPK signaling pathway - plant; ko04626: Plant-pathogen interaction	probable WRKY transcription factor 65 [Hevea brasiliensis]		WRKY	TF	WRKY	Probable WRKY transcription factor 65
LOC110655551	17.095	0.860367	1.1199	1.4267	23.3264	3.8727	29.628	LOC110655551	K13425		ko04016: MAPK signaling pathway - plant; ko04626: Plant-pathogen interaction	probable WRKY transcription factor 70 isoform X1 [Hevea brasiliensis]		WRKY	TF	WRKY	Probable WRKY transcription factor 70
LOC110655805	3.71753	37.9083	13.2003	14.8148	2.47083	12.3396	2.80963	LOC110655805	K13425		ko04016: MAPK signaling pathway - plant; ko04626: Plant-pathogen interaction	probable WRKY transcription factor 15 isoform X2 [Hevea brasiliensis]		WRKY	TF	WRKY	Probable WRKY transcription factor 7
LOC110655870	50.2725	11.0773	9.81777	7.0839	24.6142	6.4754	6.55103	LOC110655870	K13425		ko04016: MAPK signaling pathway - plant; ko04626: Plant-pathogen interaction	probable WRKY transcription factor 70 [Hevea brasiliensis]		WRKY	TF	WRKY	Probable WRKY transcription factor 70
LOC110655952	67.3274	23.6809	18.6187	34.0507	55.1559	26.6146	30.7047	LOC110655952	K13425		ko04016: MAPK signaling pathway - plant; ko04626: Plant-pathogen interaction	probable WRKY transcription factor 27 [Hevea brasiliensis]		WRKY	TF	WRKY	Probable WRKY transcription factor 27
LOC110655994	141.022	74.1899	19.7496	26.3135	106.465	108.358	81.2909	LOC110655994	K13425		ko04016: MAPK signaling pathway - plant; ko04626: Plant-pathogen interaction	probable WRKY transcription factor 17 [Hevea brasiliensis]		WRKY	TF	WRKY	Probable WRKY transcription factor 11
LOC110656041	1.11767	0.7981	1.3303	1.46257	0.976533	0.564267	0.2821	LOC110656041	K13425		ko04016: MAPK signaling pathway - plant; ko04626: Plant-pathogen interaction	probable WRKY transcription factor 21 [Hevea brasiliensis]		WRKY	TF	WRKY	Probable WRKY transcription factor 21
LOC110656054	18.7816	0.0114	0.00706667	0.336133	8.73037	0.0281	0.007	LOC110656054	K13425		ko04016: MAPK signaling pathway - plant; ko04626: Plant-pathogen interaction	probable WRKY transcription factor 21 [Hevea brasiliensis]		WRKY	TF	WRKY	Probable WRKY transcription factor 21
LOC110656055	7.15193	0	0.7525	17.6178	20.3792	0.0311667	0	LOC110656055	K13425		ko04016: MAPK signaling pathway - plant; ko04626: Plant-pathogen interaction	probable WRKY transcription factor 15 [Hevea brasiliensis]		WRKY	TF	WRKY	Probable WRKY transcription factor 11
LOC110656076	6.29973	5.2037	5.4187	7.29197	6.87837	4.44077	1.49143	LOC110656076	K13425		ko04016: MAPK signaling pathway - plant; ko04626: Plant-pathogen interaction	uncharacterized protein LOC110661231 [Hevea brasiliensis]		WRKY	TF	WRKY	Probable WRKY transcription factor 70
LOC110656079	0.8995	0.681067	0.805167	1.04417	0.137567	0.0786	0.0096	LOC110656079	K13425		ko04016: MAPK signaling pathway - plant; ko04626: Plant-pathogen interaction	probable WRKY transcription factor 69 isoform X1 [Hevea brasiliensis]		WRKY	TF	WRKY	Probable WRKY transcription factor 65
LOC110656093	0.657067	0.512167	0.6478	0.8195	0.6971	0.3157	0.0662	LOC110656093	K13425		ko04016: MAPK signaling pathway - plant; ko04626: Plant-pathogen interaction	probable WRKY transcription factor 74 [Hevea brasiliensis]		WRKY	TF	WRKY	Probable WRKY transcription factor 74
LOC110656105	4.9961	43.9749	13.2455	4.7105	7.92927	30.9273	17.1112	LOC110656105	K13425		ko04016: MAPK signaling pathway - plant; ko04626: Plant-pathogen interaction	WRKY transcription factor 22-like [Hevea brasiliensis]		WRKY	TF	WRKY	WRKY transcription factor 22
LOC110656116	4.19337	6.2	5.45997	4.402	4.96973	4.92793	2.62303	LOC110656116	K13425		ko04016: MAPK signaling pathway - plant; ko04626: Plant-pathogen interaction	probable WRKY transcription factor 70 [Hevea brasiliensis]		WRKY	TF	WRKY	Probable WRKY transcription factor 70
LOC110656120	25.4194	4.24607	2.67753	41.7448	19.1878	1.96077	1.1203	LOC110656120	K13425		ko04016: MAPK signaling pathway - plant; ko04626: Plant-pathogen interaction	WRKY transcription factor 55-like [Hevea brasiliensis]		WRKY	TF	WRKY	WRKY transcription factor 55
LOC110656157	22.8408	0.0530667	0.0913	0.759833	17.6556	0.154767	0.0245667	LOC110656157	K13425		ko04016: MAPK signaling pathway - plant; ko04626: Plant-pathogen interaction	probable WRKY transcription factor 65 [Hevea brasiliensis]		WRKY	TF	WRKY	Probable WRKY transcription factor 65
LOC110656164	0.190333	0.2381	0.801533	0.265733	0.3334	0.630033	2.26553	LOC110656164	K13425		ko04016: MAPK signaling pathway - plant; ko04626: Plant-pathogen interaction	uncharacterized protein LOC110670385 [Hevea brasiliensis]		WRKY	TF	WRKY	Probable WRKY transcription factor 70
LOC110656256	40.3853	11.5425	13.8297	14.4782	28.6252	19.9834	19.9159	LOC110656256	K13426		ko04016: MAPK signaling pathway - plant; ko04626: Plant-pathogen interaction	probable WRKY transcription factor 46 [Hevea brasiliensis]		WRKY	TF	WRKY	Probable WRKY transcription factor 53
LOC110656272	5.68673	13.2841	10.0187	7.2826	5.98943	11.8706	10.3039	LOC110656272	K13426		ko04016: MAPK signaling pathway - plant; ko04626: Plant-pathogen interaction	probable WRKY transcription factor 53 [Hevea brasiliensis]		WRKY	TF	WRKY	Probable WRKY transcription factor 53
LOC110656294	1.24703	3.49433	5.195	7.1542	1.9882	2.12787	0.591033	LOC110656294	K13426		ko04016: MAPK signaling pathway - plant; ko04626: Plant-pathogen interaction	probable WRKY transcription factor 53 [Hevea brasiliensis]		WRKY	TF	WRKY	Probable WRKY transcription factor 53
LOC110656309	152.417	11.3266	1.3793	17.1579	85.8885	16.2091	14.2768	LOC110656309	K13426		ko04016: MAPK signaling pathway - plant; ko04626: Plant-pathogen interaction	probable WRKY transcription factor 53 [Hevea brasiliensis]		WRKY	TF	WRKY	Probable WRKY transcription factor 53
LOC110656388	9.1153	0.482367	0.942533	0.191633	0.5644	0.0157333	0.0226667	LOC110656388	K13426		ko04016: MAPK signaling pathway - plant; ko04626: Plant-pathogen interaction	probable WRKY transcription factor 29 isoform X1 [Hevea brasiliensis]		WRKY	TF	WRKY	Probable WRKY transcription factor 29
LOC110656726	27.4369	17.0919	5.89367	12.5049	37.2607	46.7267	16.1321	LOC110656726	K13426		ko04016: MAPK signaling pathway - plant; ko04626: Plant-pathogen interaction	probable WRKY transcription factor 53 [Hevea brasiliensis]		WRKY	TF	WRKY	Probable WRKY transcription factor 53
LOC110656860	2.2111	2.5456	2.8319	2.26527	2.0886	9.6792	6.19047	LOC110656860	K13426		ko04016: MAPK signaling pathway - plant; ko04626: Plant-pathogen interaction	LOW QUALITY PROTEIN: probable WRKY transcription factor 53 [Hevea brasiliensis]		WRKY	TF	WRKY	Probable WRKY transcription factor 53
LOC110657060	0.2212	3.60597	20.4313	8.7131	0.0887333	1.76977	0.510567	LOC110657060	K13426		ko04016: MAPK signaling pathway - plant; ko04626: Plant-pathogen interaction	probable WRKY transcription factor 17 [Hevea brasiliensis]		WRKY	TF	WRKY	Probable WRKY transcription factor 11
LOC110657081	14.9446	27.63	32.0567	23.1586	13.4744	34.7989	70.4296	LOC110657081	K13426		ko04016: MAPK signaling pathway - plant; ko04626: Plant-pathogen interaction	hypothetical protein RCOM_0551040 [Ricinus communis]		WRKY	TF	WRKY	Probable WRKY transcription factor 15
LOC110657169	38.5812	16.5288	18.4784	24.9573	29.5186	14.1785	14.7664	LOC110657169	K13426		ko04016: MAPK signaling pathway - plant; ko04626: Plant-pathogen interaction	probable WRKY transcription factor 29 [Hevea brasiliensis]		WRKY	TF	WRKY	Probable WRKY transcription factor 29
LOC110657265	17.6133	0.0401333	0.0835667	0.636967	19.0686	0.123933	0.5205	LOC110657265	K13426		ko04016: MAPK signaling pathway - plant; ko04626: Plant-pathogen interaction	probable WRKY transcription factor 46 [Hevea brasiliensis]		WRKY	TF	WRKY	Probable WRKY transcription factor 46
LOC110657292	0.393033	0.0176333	0.0266	0.197033	0.9524	0.0538	0.0527667	LOC110657292	K13426		ko04016: MAPK signaling pathway - plant; ko04626: Plant-pathogen interaction	probable WRKY transcription factor 53 [Hevea brasiliensis]		WRKY	TF	WRKY	Probable WRKY transcription factor 53
LOC110657337	49.9885	2.1039	1.19653	5.19387	32.8306	2.51093	4.0195	LOC110657337	K13447	EC:1.6.3.- 1.11.1.-	ko04016: MAPK signaling pathway - plant; ko04626: Plant-pathogen interaction	respiratory burst oxidase homolog protein C-like [Hevea brasiliensis]		--	--	--	Respiratory burst oxidase homolog protein C
LOC110657409	5.30453	11.5739	2.7428	2.6032	4.4782	9.39807	2.9589	LOC110657409	K13447	EC:1.6.3.- 1.11.1.-	ko04016: MAPK signaling pathway - plant; ko04626: Plant-pathogen interaction	respiratory burst oxidase homolog protein D-like [Hevea brasiliensis]		--	--	--	Respiratory burst oxidase homolog protein D
LOC110657421	10.222	37.8364	28.6976	28.0176	12.1558	9.41257	5.99507	LOC110657421	K13447	EC:1.6.3.- 1.11.1.-	ko04016: MAPK signaling pathway - plant; ko04626: Plant-pathogen interaction	respiratory burst oxidase homolog protein D-like, partial [Hevea brasiliensis]		--	--	--	Respiratory burst oxidase homolog protein D
LOC110657426	183.615	48.9164	50.1689	55.2095	162.098	68.44	83.2647	LOC110657426	K13447	EC:1.6.3.- 1.11.1.-	ko04016: MAPK signaling pathway - plant; ko04626: Plant-pathogen interaction	respiratory burst oxidase homolog protein C-like [Hevea brasiliensis]		--	--	--	Respiratory burst oxidase homolog protein C
LOC110657524	0.104867	0.0486333	0.0290667	0.0668	0.320467	0.0797	0.0784333	LOC110657524	K13447	EC:1.6.3.- 1.11.1.-	ko04016: MAPK signaling pathway - plant; ko04626: Plant-pathogen interaction	respiratory burst oxidase homolog protein B [Hevea brasiliensis]		--	--	--	Respiratory burst oxidase homolog protein B
LOC110657532	0.6211	2.07497	1.80433	1.9407	1.18283	1.62187	0.555267	LOC110657532	K13447	EC:1.6.3.- 1.11.1.-	ko04016: MAPK signaling pathway - plant; ko04626: Plant-pathogen interaction	respiratory burst oxidase homolog protein E isoform X1 [Hevea brasiliensis]		--	--	--	Respiratory burst oxidase homolog protein E
LOC110657597	54.2497	1.92317	1.75777	1.45417	21.4824	3.47557	3.65287	LOC110657597	K13447	EC:1.6.3.- 1.11.1.-	ko04016: MAPK signaling pathway - plant; ko04626: Plant-pathogen interaction	LOW QUALITY PROTEIN: respiratory burst oxidase homolog protein A-like [Hevea brasiliensis]		--	--	--	Respiratory burst oxidase homolog protein A
LOC110657646	100.62	1.00213	2.17193	60.5927	81.6611	3.65433	0.524633	LOC110657646	K13447	EC:1.6.3.- 1.11.1.-	ko04016: MAPK signaling pathway - plant; ko04626: Plant-pathogen interaction	respiratory burst oxidase homolog protein D [Hevea brasiliensis]		--	--	--	Respiratory burst oxidase homolog protein D
LOC110657784	0.4797	4.8839	5.11047	2.88273	0.657567	3.23143	0.221833	LOC110657784	K13447	EC:1.6.3.- 1.11.1.-	ko04016: MAPK signaling pathway - plant; ko04626: Plant-pathogen interaction	LOW QUALITY PROTEIN: respiratory burst oxidase homolog protein A-like [Hevea brasiliensis]		--	--	--	Respiratory burst oxidase homolog protein A
LOC110657883	73.7176	38.1717	46.7332	55.0033	58.2269	42.552	35.7612	LOC110657883	K13447	EC:1.6.3.- 1.11.1.-	ko04016: MAPK signaling pathway - plant; ko04626: Plant-pathogen interaction	respiratory burst oxidase homolog protein A-like [Manihot esculenta]		--	--	--	Respiratory burst oxidase homolog protein A
LOC110658014	8.6875	0.0299	0.103	1.65013	6.5985	0.0668333	0.143267	LOC110658014	K13449		ko04016: MAPK signaling pathway - plant; ko04075: Plant hormone signal transduction; ko04626: Plant-pathogen interaction	pathogenesis-related protein PR-1-like [Hevea brasiliensis]		--	--	--	Pathogenesis-related protein PR-1
LOC110658034	0.407667	23.4233	9.2597	28.1703	0.7067	1.0065	0.0195	LOC110658034	K13449		ko04016: MAPK signaling pathway - plant; ko04075: Plant hormone signal transduction; ko04626: Plant-pathogen interaction	STS14 protein [Hevea brasiliensis]		--	--	--	STS14 protein
LOC110658136	0.400233	1.80787	0.7239	0.677967	0.2772	0.5374	0.101333	LOC110658136	K13449		ko04016: MAPK signaling pathway - plant; ko04075: Plant hormone signal transduction; ko04626: Plant-pathogen interaction	pathogenesis-related protein 1-like [Hevea brasiliensis]		--	--	--	Pathogenesis-related protein 1
LOC110658272	0.209733	6.6355	0.888433	0.404033	0.188067	0.2898	0.2404	LOC110658272	K13449		ko04016: MAPK signaling pathway - plant; ko04075: Plant hormone signal transduction; ko04626: Plant-pathogen interaction	pathogenesis-related protein 1-like [Hevea brasiliensis]		--	--	--	Basic form of pathogenesis-related protein 1
LOC110658347	129.978	78.0131	45.5104	60.6969	75.1611	130.618	146.143	LOC110658347	K13449		ko04016: MAPK signaling pathway - plant; ko04075: Plant hormone signal transduction; ko04626: Plant-pathogen interaction	G-type lectin S-receptor-like serine/threonine-protein kinase LECRK3 isoform X1 [Hevea brasiliensis]		--	--	--	G-type lectin S-receptor-like serine/threonine-protein kinase LECRK3
LOC110658372	1.72493	0.163033	0.6246	0.7529	0.542267	0.228533	0.2949	LOC110658372	K13449		ko04016: MAPK signaling pathway - plant; ko04075: Plant hormone signal transduction; ko04626: Plant-pathogen interaction	pathogenesis-related protein PRB1-3-like [Hevea brasiliensis]		--	--	--	Pathogenesis-related protein PR-1
LOC110658456	7.8356	3.00947	10.3835	11.1463	30.8781	17.9743	9.2389	LOC110658456	K13449		ko04016: MAPK signaling pathway - plant; ko04075: Plant hormone signal transduction; ko04626: Plant-pathogen interaction	G-type lectin S-receptor-like serine/threonine-protein kinase LECRK3 isoform X1 [Hevea brasiliensis]		--	--	--	G-type lectin S-receptor-like serine/threonine-protein kinase LECRK3
LOC110658468	1.07347	4.01587	3.3238	3.0662	1.3342	3.4882	0.4778	LOC110658468	K13449		ko04016: MAPK signaling pathway - plant; ko04075: Plant hormone signal transduction; ko04626: Plant-pathogen interaction	pathogenesis-related protein 1C-like [Hevea brasiliensis]		--	--	--	Pathogenesis-related protein 1C
LOC110658555	2.64707	0.355167	0.881933	2.1906	0.3175	0.0403333	0.0491	LOC110658555	K13449		ko04016: MAPK signaling pathway - plant; ko04075: Plant hormone signal transduction; ko04626: Plant-pathogen interaction	pathogenesis-related protein PR-1-like [Hevea brasiliensis]		--	--	--	Pathogenesis-related protein PR-1
LOC110658633	29.9659	30.6748	40.0878	72.6737	31.6526	30.3414	31.7902	LOC110658633	K13449		ko04016: MAPK signaling pathway - plant; ko04075: Plant hormone signal transduction; ko04626: Plant-pathogen interaction	pathogenesis-related protein PR-1 [Hevea brasiliensis]		--	--	--	Pathogenesis-related protein PR-1
LOC110658759	2.14407	2.2186	0.176533	0.0393667	3.24517	0.150633	0.0970667	LOC110658759	K14496		ko04016: MAPK signaling pathway - plant; ko04075: Plant hormone signal transduction	abscisic acid receptor PYL4-like [Hevea brasiliensis]		--	--	--	Abscisic acid receptor PYL4
LOC110658774	1.40883	0.118367	0.428433	1.8983	3.69997	0.278367	0.814267	LOC110658774	K14496		ko04016: MAPK signaling pathway - plant; ko04075: Plant hormone signal transduction	abscisic acid receptor PYL2-like [Hevea brasiliensis]		--	--	--	Abscisic acid receptor PYL2
LOC110658837	17.6373	3.29707	2.0737	180.349	11.7078	30.4163	9.19373	LOC110658837	K14496		ko04016: MAPK signaling pathway - plant; ko04075: Plant hormone signal transduction	abscisic acid receptor PYR1-like isoform X2 [Hevea brasiliensis]		--	--	--	Abscisic acid receptor PYL1
LOC110658839	3.79137	2.31647	2.44893	2.1196	5.58203	0.9455	0.715267	LOC110658839	K14496		ko04016: MAPK signaling pathway - plant; ko04075: Plant hormone signal transduction	abscisic acid receptor PYL8-like [Hevea brasiliensis]		--	--	--	Abscisic acid receptor PYL3
LOC110658851	2.10437	5.6235	0.304367	0.0177	0.3655	2.29337	1.7129	LOC110658851	K14496		ko04016: MAPK signaling pathway - plant; ko04075: Plant hormone signal transduction	abscisic acid receptor PYL13 [Hevea brasiliensis]		--	--	--	Abscisic acid receptor PYL8
LOC110658893	7.12533	7.35413	8.35673	13.4613	7.0847	6.84173	4.96593	LOC110658893	K14496		ko04016: MAPK signaling pathway - plant; ko04075: Plant hormone signal transduction	abscisic acid receptor PYL8-like [Hevea brasiliensis]		--	--	--	Abscisic acid receptor PYL3
LOC110658921	49.4992	0.0167667	0.0269667	0.0473667	51.9776	0.246567	0.2026	LOC110658921	K14496		ko04016: MAPK signaling pathway - plant; ko04075: Plant hormone signal transduction	abscisic acid receptor PYL4-like [Hevea brasiliensis]		--	--	--	Abscisic acid receptor PYL4
LOC110659016	0.0384667	0	0	0.0616	0.465367	0.0319333	0.3269	LOC110659016	K14496		ko04016: MAPK signaling pathway - plant; ko04075: Plant hormone signal transduction	abscisic acid receptor PYL4-like [Hevea brasiliensis]		--	--	--	Abscisic acid receptor PYL4
LOC110659065	306.758	2.5667	3.3997	9.87717	195.773	17.3246	14.52	LOC110659065	K14496		ko04016: MAPK signaling pathway - plant; ko04075: Plant hormone signal transduction	hypothetical protein MANES_06G158100 [Manihot esculenta]		--	--	--	Abscisic acid receptor PYL3
LOC110659119	10.1077	14.4458	25.6211	29.256	10.7569	10.8142	11.8347	LOC110659119	K14496		ko04016: MAPK signaling pathway - plant; ko04075: Plant hormone signal transduction	abscisic acid receptor PYL2-like [Hevea brasiliensis]		--	--	--	Abscisic acid receptor PYL2
LOC110659164	38.8772	24.8889	89.3742	11.9206	66.9396	17.7083	187.554	LOC110659164	K14496		ko04016: MAPK signaling pathway - plant; ko04075: Plant hormone signal transduction	abscisic acid receptor PYL4-like [Hevea brasiliensis]		--	--	--	Abscisic acid receptor PYL4
LOC110659167	191.843	207.581	183.423	124.344	175.503	161.872	220.327	LOC110659167	K14496		ko04016: MAPK signaling pathway - plant; ko04075: Plant hormone signal transduction	major allergen Pru ar 1-like [Hevea brasiliensis]		--	--	--	Major allergen Pru ar 1
LOC110659168	166.642	159.817	177.234	112.602	141.463	143.468	211.574	LOC110659168	K14496		ko04016: MAPK signaling pathway - plant; ko04075: Plant hormone signal transduction	abscisic acid receptor PYL9-like isoform X1 [Hevea brasiliensis]		--	--	--	Abscisic acid receptor PYL9
LOC110659191	3.57813	0.565233	0.3408	1.34103	1.2309	0.0469	0.0393333	LOC110659191	K14496		ko04016: MAPK signaling pathway - plant; ko04075: Plant hormone signal transduction	abscisic acid receptor PYL8-like [Hevea brasiliensis]		--	--	--	Abscisic acid receptor PYL3
LOC110659267	45.305	40.4774	32.8	21.3565	51.619	55.8082	80.781	LOC110659267	K14497	EC:3.1.3.16	ko04016: MAPK signaling pathway - plant; ko04075: Plant hormone signal transduction	protein phosphatase 2C 77 [Hevea brasiliensis]		--	--	--	Protein phosphatase 2C 7
LOC110659418	16.8538	11.1762	22.4049	18.2883	26.2926	3.8449	10.8632	LOC110659418	K14497	EC:3.1.3.16	ko04016: MAPK signaling pathway - plant; ko04075: Plant hormone signal transduction	probable protein phosphatase 2C 65 [Hevea brasiliensis]		--	--	--	Probable protein phosphatase 2C 65
LOC110659431	2.81793	0.5213	0.744367	1.32993	4.14973	0.7221	0	LOC110659431	K14497	EC:3.1.3.16	ko04016: MAPK signaling pathway - plant; ko04075: Plant hormone signal transduction	protein phosphatase 2C 16-like [Hevea brasiliensis]		--	--	--	Protein phosphatase 2C 16
LOC110659452	50.5285	26.9287	14.149	4.68913	47.1259	29.5741	37.1569	LOC110659452	K14497	EC:3.1.3.16	ko04016: MAPK signaling pathway - plant; ko04075: Plant hormone signal transduction	probable protein phosphatase 2C 24 [Hevea brasiliensis]		--	--	--	Protein phosphatase 2C 3
LOC110659454	17.7361	0.687333	0.6414	0.9	10.0237	0.798067	5.39537	LOC110659454	K14497	EC:3.1.3.16	ko04016: MAPK signaling pathway - plant; ko04075: Plant hormone signal transduction	protein phosphatase 2C 16-like isoform X2 [Hevea brasiliensis]		--	--	--	Protein phosphatase 2C 16
LOC110659531	0.875233	0.143767	0.244933	0.5598	0.4088	0.1853	0.152633	LOC110659531	K14497	EC:3.1.3.16	ko04016: MAPK signaling pathway - plant; ko04075: Plant hormone signal transduction	protein phosphatase 2C 56-like [Hevea brasiliensis]		--	--	--	Protein phosphatase 2C 16
LOC110659644	5.26517	19.3415	22.8546	11.2549	7.7834	41.337	35.92	LOC110659644	K14497	EC:3.1.3.16	ko04016: MAPK signaling pathway - plant; ko04075: Plant hormone signal transduction	protein phosphatase 2C 37-like [Hevea brasiliensis]		--	--	--	Protein phosphatase 2C 37
LOC110659696	9.40793	10.8081	11.8687	3.84783	13.0564	9.56893	9.6533	LOC110659696	K14497	EC:3.1.3.16	ko04016: MAPK signaling pathway - plant; ko04075: Plant hormone signal transduction	probable protein phosphatase 2C 24 [Hevea brasiliensis]		--	--	--	Protein phosphatase 2C 3
LOC110659728	13.3625	18.5618	23.0844	1.1495	7.45107	9.28083	25.2149	LOC110659728	K14497	EC:3.1.3.16	ko04016: MAPK signaling pathway - plant; ko04075: Plant hormone signal transduction	probable protein phosphatase 2C 72 [Hevea brasiliensis]		--	--	--	Probable protein phosphatase 2C 72
LOC110659762	21.1601	38.716	21.368	2.40993	4.35447	62.7718	30.3671	LOC110659762	K14497	EC:3.1.3.16	ko04016: MAPK signaling pathway - plant; ko04075: Plant hormone signal transduction	uncharacterized protein LOC110645615 isoform X1 [Hevea brasiliensis]		--	--	--	Probable protein phosphatase 2C 51
LOC110659777	64.4115	43.8307	26.9672	20.4873	38.1294	52.5634	44.1043	LOC110659777	K14497	EC:3.1.3.16	ko04016: MAPK signaling pathway - plant; ko04075: Plant hormone signal transduction	protein phosphatase 2C 37-like [Hevea brasiliensis]		--	--	--	Protein phosphatase 2C 37
LOC110660075	18.9068	35.6937	32.6776	30.9626	14.1325	73.6944	33.7122	LOC110660075	K14497	EC:3.1.3.16	ko04016: MAPK signaling pathway - plant; ko04075: Plant hormone signal transduction	probable protein phosphatase 2C 8 [Hevea brasiliensis]		--	--	--	Probable protein phosphatase 2C 8
LOC110660122	0.2476	4.9485	4.0827	3.23087	0.708	5.71307	1.1619	LOC110660122	K14497	EC:3.1.3.16	ko04016: MAPK signaling pathway - plant; ko04075: Plant hormone signal transduction	probable protein phosphatase 2C 53 [Hevea brasiliensis]		--	--	--	Protein phosphatase 2C 16
LOC110660234	0.6982	0.105833	0.2737	0.873067	1.89533	1.02867	1.2116	LOC110660234	K14497	EC:3.1.3.16	ko04016: MAPK signaling pathway - plant; ko04075: Plant hormone signal transduction	protein phosphatase 2C 56-like [Hevea brasiliensis]		--	--	--	Protein phosphatase 2C 56
LOC110660235	0.125567	0.019	0.0279333	0.244233	0.377467	0.178967	0.304167	LOC110660235	K14497	EC:3.1.3.16	ko04016: MAPK signaling pathway - plant; ko04075: Plant hormone signal transduction	probable protein phosphatase 2C 53 [Hevea brasiliensis]		--	--	--	Protein phosphatase 2C 16
LOC110660328	11.732	4.019	1.9559	7.5641	18.306	2.85877	3.37803	LOC110660328	K14497	EC:3.1.3.16	ko04016: MAPK signaling pathway - plant; ko04075: Plant hormone signal transduction	probable protein phosphatase 2C 52 [Hevea brasiliensis]		--	--	--	Probable protein phosphatase 2C 52
LOC110660388	0.274367	1.4892	0.326467	0.0780667	0.2706	0.2012	0.4147	LOC110660388	K14497	EC:3.1.3.16	ko04016: MAPK signaling pathway - plant; ko04075: Plant hormone signal transduction	probable protein phosphatase 2C 75 [Hevea brasiliensis]		--	--	--	Probable protein phosphatase 2C 75
LOC110660462	19.7158	34.5301	15.8416	20.1935	14.5621	17.2862	19.2288	LOC110660462	K14497	EC:3.1.3.16	ko04016: MAPK signaling pathway - plant; ko04075: Plant hormone signal transduction	probable protein phosphatase 2C 51 [Manihot esculenta]		--	--	--	Probable protein phosphatase 2C 8
LOC110660542	0.5453	0.439833	0.123333	0.2516	0.5268	0.152433	0.105167	LOC110660542	K14497	EC:3.1.3.16	ko04016: MAPK signaling pathway - plant; ko04075: Plant hormone signal transduction	probable protein phosphatase 2C 53 [Hevea brasiliensis]		--	--	--	Protein phosphatase 2C 16
LOC110660630	33.8578	0.154433	0.105	1.89067	104.918	0.213433	0.395233	LOC110660630	K14498	EC:2.7.11.1	ko04016: MAPK signaling pathway - plant; ko04075: Plant hormone signal transduction	serine/threonine-protein kinase SAPK2-like isoform X1 [Hevea brasiliensis]		--	--	--	Serine/threonine-protein kinase SAPK2
LOC110660644	1.32763	1.0903	2.6071	2.1096	1.97717	1.99953	1.06107	LOC110660644	K14498	EC:2.7.11.1	ko04016: MAPK signaling pathway - plant; ko04075: Plant hormone signal transduction	serine/threonine-protein kinase SAPK3-like isoform X1 [Hevea brasiliensis]		--	--	--	Serine/threonine-protein kinase SAPK3
LOC110660745	32.6627	18.274	16.582	5.5737	31.3087	15.3286	26.561	LOC110660745	K14498	EC:2.7.11.1	ko04016: MAPK signaling pathway - plant; ko04075: Plant hormone signal transduction	serine/threonine-protein kinase SRK2E-like isoform X1 [Hevea brasiliensis]		--	--	--	Serine/threonine-protein kinase SRK2E
LOC110660790	6.2056	0.181767	1.11773	2.6341	7.4135	0.4676	0.710567	LOC110660790	K14498	EC:2.7.11.1	ko04016: MAPK signaling pathway - plant; ko04075: Plant hormone signal transduction	serine/threonine-protein kinase SRK2E-like isoform X1 [Hevea brasiliensis]		--	--	--	Serine/threonine-protein kinase SRK2E
LOC110660866	29.1402	16.3634	13.1193	18.7504	22.1494	17.8335	19.0523	LOC110660866	K14498	EC:2.7.11.1	ko04016: MAPK signaling pathway - plant; ko04075: Plant hormone signal transduction	serine/threonine-protein kinase SAPK2-like isoform X1 [Hevea brasiliensis]		--	--	--	Serine/threonine-protein kinase SAPK2
LOC110660979	371.977	330.374	540.928	527.767	457.125	151.837	122.705	LOC110660979	K14498	EC:2.7.11.1	ko04016: MAPK signaling pathway - plant; ko04075: Plant hormone signal transduction	serine/threonine-protein kinase SAPK2-like [Hevea brasiliensis]		--	--	--	Serine/threonine-protein kinase SAPK2
LOC110660980	63.3654	63.1029	74.8459	172.812	70.9525	225.602	186.257	LOC110660980	K14498	EC:2.7.11.1	ko04016: MAPK signaling pathway - plant; ko04075: Plant hormone signal transduction	serine/threonine-protein kinase SRK2E isoform X1 [Hevea brasiliensis]		--	--	--	Serine/threonine-protein kinase SRK2E
LOC110661058	76.7416	0.105567	1.61833	0.6194	85.8447	0.3397	0.0485	LOC110661058	K14498	EC:2.7.11.1	ko04016: MAPK signaling pathway - plant; ko04075: Plant hormone signal transduction	serine/threonine-protein kinase SAPK7-like [Hevea brasiliensis]		--	--	--	Serine/threonine-protein kinase SAPK7
LOC110661092	0.5057	0.2087	0.167467	0.472233	1.57447	2.0669	0.133933	LOC110661092	K14498	EC:2.7.11.1	ko04016: MAPK signaling pathway - plant; ko04075: Plant hormone signal transduction	serine/threonine-protein kinase SRK2I-like [Hevea brasiliensis]		--	--	--	Serine/threonine-protein kinase SAPK10
LOC110661186	1.7986	3.8941	5.33623	3.66733	1.4076	1.8907	1.9775	LOC110661186	K14498	EC:2.7.11.1	ko04016: MAPK signaling pathway - plant; ko04075: Plant hormone signal transduction	serine/threonine-protein kinase SRK2A [Hevea brasiliensis]		--	--	--	Serine/threonine-protein kinase SRK2A
LOC110661231	0.483333	0.3871	0.973733	1.64387	0.740267	0.6588	0.595033	LOC110661231	K14498	EC:2.7.11.1	ko04016: MAPK signaling pathway - plant; ko04075: Plant hormone signal transduction	serine/threonine-protein kinase SAPK1-like isoform X1 [Hevea brasiliensis]		--	--	--	Serine/threonine-protein kinase SAPK2
LOC110661253	1.28167	0.1163	0.0399667	0.175833	0.475667	0.187	0.0318	LOC110661253	K14498	EC:2.7.11.1	ko04016: MAPK signaling pathway - plant; ko04075: Plant hormone signal transduction	serine/threonine-protein kinase SAPK2-like isoform X1 [Hevea brasiliensis]		--	--	--	Serine/threonine-protein kinase SAPK2
LOC110661289	2.25743	0.218333	0.245933	1.16357	0.840767	0.229467	0.509967	LOC110661289	K14498	EC:2.7.11.1	ko04016: MAPK signaling pathway - plant; ko04075: Plant hormone signal transduction	serine/threonine-protein kinase SRK2A-like [Hevea brasiliensis]		--	--	--	Serine/threonine-protein kinase SRK2A
LOC110661327	0.860367	4.89087	0.8273	0.7191	0.504667	8.8058	5.72653	LOC110661327	K14509	EC:2.7.13.-	ko04016: MAPK signaling pathway - plant; ko04075: Plant hormone signal transduction	ethylene receptor 2-like [Hevea brasiliensis]		Others	TR	Others	Ethylene receptor 2
LOC110661360	0.175433	0.170733	0.0107	0.339333	1.87347	1.08173	0.324033	LOC110661360	K14509	EC:2.7.13.-	ko04016: MAPK signaling pathway - plant; ko04075: Plant hormone signal transduction	two-component response regulator ARR22-like [Hevea brasiliensis]		Others	TR	Others	Two-component response regulator 24
LOC110661386	4.8286	1.18653	14.0238	9.7869	3.85947	0.464433	0.162433	LOC110661386	K14509	EC:2.7.13.-	ko04016: MAPK signaling pathway - plant; ko04075: Plant hormone signal transduction	ethylene response sensor 1-like isoform X1 [Hevea brasiliensis]		--	--	--	Ethylene response sensor 1
LOC110661401	7.1806	1.15563	3.05157	0.556833	3.0208	1.3551	5.0623	LOC110661401	K14509	EC:2.7.13.-	ko04016: MAPK signaling pathway - plant; ko04075: Plant hormone signal transduction	ethylene response sensor 1-like [Hevea brasiliensis]		--	--	--	Ethylene response sensor 1
LOC110661481	2.7941	2.00317	6.19027	6.72177	3.0518	3.49463	2.14127	LOC110661481	K14509	EC:2.7.13.-	ko04016: MAPK signaling pathway - plant; ko04075: Plant hormone signal transduction	protein EIN4-like isoform X1 [Hevea brasiliensis]		Others	TR	Others	Protein EIN4
LOC110661494	10.4315	20.9087	22.7366	22.6984	19.0581	24.8863	24.2388	LOC110661494	K14510	EC:2.7.11.1	ko04016: MAPK signaling pathway - plant; ko04075: Plant hormone signal transduction	serine/threonine-protein kinase HT1-like [Hevea brasiliensis]		--	--	--	Serine/threonine-protein kinase STY13
LOC110661615	0.296967	0.2542	0.254733	0.347267	0.0347	0	0	LOC110661615	K14510	EC:2.7.11.1	ko04016: MAPK signaling pathway - plant; ko04075: Plant hormone signal transduction	serine/threonine-protein kinase HT1-like [Hevea brasiliensis]		--	--	--	Serine/threonine-protein kinase STY13
LOC110661620	0.717933	0.260267	1.13817	0.0170667	0.0168333	0	0	LOC110661620	K14510	EC:2.7.11.1	ko04016: MAPK signaling pathway - plant; ko04075: Plant hormone signal transduction	serine/threonine-protein kinase CTR1-like isoform X3 [Hevea brasiliensis]		--	--	--	Serine/threonine-protein kinase CTR1
LOC110661627	0	0.0062	0.0429	0.2878	0.122967	0.161767	0.1059	LOC110661627	K14510	EC:2.7.11.1	ko04016: MAPK signaling pathway - plant; ko04075: Plant hormone signal transduction	serine/threonine-protein kinase STY17-like [Hevea brasiliensis]		--	--	--	Serine/threonine-protein kinase STY17
LOC110661630	117.441	70.8425	89.7609	66.2499	117.674	66.9079	123.523	LOC110661630	K14510	EC:2.7.11.1	ko04016: MAPK signaling pathway - plant; ko04075: Plant hormone signal transduction	uncharacterized protein LOC110643153 isoform X5 [Hevea brasiliensis]		--	--	--	Serine/threonine-protein kinase STY8
LOC110661639	0.437	1.88423	1.39053	0.5152	0.0735	0.922767	0	LOC110661639	K14510	EC:2.7.11.1	ko04016: MAPK signaling pathway - plant; ko04075: Plant hormone signal transduction	uncharacterized protein LOC110635149 isoform X1 [Hevea brasiliensis]		--	--	--	Serine/threonine-protein kinase CTR1
LOC110661671	0.686933	0.4566	3.23183	9.499	0.802067	0.827233	0.0467667	LOC110661671	K14510	EC:2.7.11.1	ko04016: MAPK signaling pathway - plant; ko04075: Plant hormone signal transduction	dual specificity protein kinase splB-like [Hevea brasiliensis]		--	--	--	Serine/threonine-protein kinase CTR1
LOC110661696	0.4858	0.770267	1.10047	0.830633	0.251933	0.449467	0.254367	LOC110661696	K14510	EC:2.7.11.1	ko04016: MAPK signaling pathway - plant; ko04075: Plant hormone signal transduction	uncharacterized protein LOC110643153 isoform X1 [Hevea brasiliensis]		--	--	--	Serine/threonine-protein kinase CTR1
LOC110661843	59.2671	2.83307	2.07753	5.90203	43.0589	6.03243	3.38183	LOC110661843	K14510	EC:2.7.11.1	ko04016: MAPK signaling pathway - plant; ko04075: Plant hormone signal transduction	serine/threonine-protein kinase HT1-like isoform X1 [Hevea brasiliensis]		--	--	--	Serine/threonine-protein kinase STY13
LOC110661985	6.5834	4.07453	3.91987	4.00833	12.7178	4.02067	4.62393	LOC110661985	K14510	EC:2.7.11.1	ko04016: MAPK signaling pathway - plant; ko04075: Plant hormone signal transduction	serine/threonine-protein kinase CTR1-like isoform X1 [Hevea brasiliensis]		--	--	--	Serine/threonine-protein kinase CTR1
LOC110662066	2.12867	0.0587	0.137333	0.6298	0.207633	0.0161667	0.0816667	LOC110662066	K14510	EC:2.7.11.1	ko04016: MAPK signaling pathway - plant; ko04075: Plant hormone signal transduction	uncharacterized protein LOC110649085 isoform X1 [Hevea brasiliensis]		--	--	--	Serine/threonine-protein kinase CTR1
LOC110662072	13.7404	27.1953	32.1643	25.3204	13.0669	22.0521	20.3216	LOC110662072	K14510	EC:2.7.11.1	ko04016: MAPK signaling pathway - plant; ko04075: Plant hormone signal transduction	serine/threonine-protein kinase pakF-like [Hevea brasiliensis]		--	--	--	Probable serine/threonine-protein kinase SIS8
LOC110662179	0.7427	0.0675667	0.134367	0.0822667	0.0399	0.00826667	0.00463333	LOC110662179	K14510	EC:2.7.11.1	ko04016: MAPK signaling pathway - plant; ko04075: Plant hormone signal transduction	serine/threonine-protein kinase STY46-like [Hevea brasiliensis]		--	--	--	Serine/threonine-protein kinase STY46
LOC110662191	18.5669	16.2783	20.6849	20.8696	27.8736	17.0207	12.7281	LOC110662191	K14510	EC:2.7.11.1	ko04016: MAPK signaling pathway - plant; ko04075: Plant hormone signal transduction	serine/threonine-protein kinase STY8-like isoform X1 [Hevea brasiliensis]		--	--	--	Serine/threonine-protein kinase STY13
LOC110662211	0.865767	0	0.0091	0.363567	0.759467	0.0188667	0.1432	LOC110662211	K14510	EC:2.7.11.1	ko04016: MAPK signaling pathway - plant; ko04075: Plant hormone signal transduction	serine/threonine-protein kinase STY8-like [Hevea brasiliensis]		--	--	--	Serine/threonine-protein kinase STY13
LOC110662242	30.6726	8.58753	68.345	116.403	27.7403	1.44843	0.3038	LOC110662242	K14510	EC:2.7.11.1	ko04016: MAPK signaling pathway - plant; ko04075: Plant hormone signal transduction	serine/threonine-protein kinase CTR1-like [Hevea brasiliensis]		--	--	--	Serine/threonine-protein kinase CTR1
LOC110662376	4.21883	3.78283	3.3785	2.06273	5.2092	3.46077	4.31433	LOC110662376	K14510	EC:2.7.11.1	ko04016: MAPK signaling pathway - plant; ko04075: Plant hormone signal transduction	serine/threonine-protein kinase CTR1-like isoform X1 [Hevea brasiliensis]		--	--	--	Serine/threonine-protein kinase CTR1
LOC110662456	14.5174	0.374367	0.200833	2.21713	10.2485	0.907033	3.36893	LOC110662456	K14510	EC:2.7.11.1	ko04016: MAPK signaling pathway - plant; ko04075: Plant hormone signal transduction	hypothetical protein MANES_08G020600 [Manihot esculenta]		--	--	--
LOC110662482	1.48207	2.38617	2.36313	0.850733	0.703467	0.838333	1.5254	LOC110662482	K14510	EC:2.7.11.1	ko04016: MAPK signaling pathway - plant; ko04075: Plant hormone signal transduction	serine/threonine-protein kinase CTR1-like isoform X1 [Hevea brasiliensis]		--	--	--	Serine/threonine-protein kinase CTR1
LOC110662494	9.6954	3.7587	0.8159	0.228833	8.5426	5.9335	4.68007	LOC110662494	K14510	EC:2.7.11.1	ko04016: MAPK signaling pathway - plant; ko04075: Plant hormone signal transduction	serine/threonine-protein kinase HT1-like [Hevea brasiliensis]		--	--	--	Serine/threonine-protein kinase STY13
LOC110662508	4.43683	0.194367	0.1999	2.02343	6.02847	1.30337	0.631733	LOC110662508	K14510	EC:2.7.11.1	ko04016: MAPK signaling pathway - plant; ko04075: Plant hormone signal transduction	serine/threonine-protein kinase STY17-like isoform X1 [Hevea brasiliensis]		--	--	--	Serine/threonine-protein kinase STY17
LOC110662552	0.248733	3.1257	5.55463	6.33423	0.379733	2.8411	1.71923	LOC110662552	K14510	EC:2.7.11.1	ko04016: MAPK signaling pathway - plant; ko04075: Plant hormone signal transduction	serine/threonine-protein kinase HT1-like isoform X2 [Hevea brasiliensis]		--	--	--	Serine/threonine-protein kinase STY13
LOC110662686	0.0893333	2.7813	0.704067	0.182433	0.244067	1.05887	2.47043	LOC110662686	K14510	EC:2.7.11.1	ko04016: MAPK signaling pathway - plant; ko04075: Plant hormone signal transduction	PREDICTED: uncharacterized protein LOC105122974 isoform X1 [Populus euphratica]		--	--	--	Serine/threonine-protein kinase CTR1
LOC110662848	3.44977	3.6066	8.37737	1.31287	5.00923	2.85623	3.68047	LOC110662848	K14510	EC:2.7.11.1	ko04016: MAPK signaling pathway - plant; ko04075: Plant hormone signal transduction	serine/threonine-protein kinase HT1-like [Manihot esculenta]		--	--	--	Serine/threonine/tyrosine-protein kinase HT1
LOC110663028	7.46187	11.0006	13.823	5.72657	5.5363	10.6998	10.6646	LOC110663028	K14512	EC:2.7.11.24	ko04016: MAPK signaling pathway - plant; ko04075: Plant hormone signal transduction; ko04626: Plant-pathogen interaction	mitogen-activated protein kinase homolog NTF4 [Hevea brasiliensis]		--	--	--	Mitogen-activated protein kinase homolog NTF4	NTF4
LOC110663076	9.6326	15.8982	14.2064	13.9299	8.3565	20.0116	13.0323	LOC110663076	K14512	EC:2.7.11.24	ko04016: MAPK signaling pathway - plant; ko04075: Plant hormone signal transduction; ko04626: Plant-pathogen interaction	mitogen-activated protein kinase homolog NTF4 [Hevea brasiliensis]		--	--	--	Mitogen-activated protein kinase homolog NTF4	NTF4
LOC110663204	113.719	182.956	158.604	91.5152	112.032	214.79	269.269	LOC110663204	K14514		ko04016: MAPK signaling pathway - plant; ko04075: Plant hormone signal transduction	protein ETHYLENE INSENSITIVE 3-like isoform X2 [Hevea brasiliensis]		EIL	TF	EIL	Protein ETHYLENE INSENSITIVE 3
LOC110663454	5.4159	23.9379	17.6627	2.1281	2.8487	22.4255	22.8744	LOC110663454	K14514		ko04016: MAPK signaling pathway - plant; ko04075: Plant hormone signal transduction	ETHYLENE INSENSITIVE 3-like 3 protein isoform X1 [Hevea brasiliensis]		EIL	TF	EIL	ETHYLENE INSENSITIVE 3-like 3 protein
LOC110663488	0.205233	0.147067	0.0038	0.0189667	0.0531667	0.390533	0.266567	LOC110663488	K14514		ko04016: MAPK signaling pathway - plant; ko04075: Plant hormone signal transduction	ETHYLENE INSENSITIVE 3-like 3 protein isoform X1 [Hevea brasiliensis]		EIL	TF	EIL	ETHYLENE INSENSITIVE 3-like 3 protein
LOC110663496	3.6879	0.252833	0.0201333	0.201367	2.96667	0.312567	0.164467	LOC110663496	K14514		ko04016: MAPK signaling pathway - plant; ko04075: Plant hormone signal transduction	protein ETHYLENE INSENSITIVE 3-like [Hevea brasiliensis]		EIL	TF	EIL	Protein ETHYLENE INSENSITIVE 3
LOC110663500	14.6879	1.77087	0.333833	1.35037	31.1889	4.06697	1.985	LOC110663500	K14515		ko04016: MAPK signaling pathway - plant; ko04075: Plant hormone signal transduction	EIN3-binding F-box protein 1-like isoform X1 [Hevea brasiliensis]		--	--	--	EIN3-binding F-box protein 1
LOC110663690	4.22747	4.84267	7.83583	9.26583	5.241	4.71677	2.3114	LOC110663690	K14515		ko04016: MAPK signaling pathway - plant; ko04075: Plant hormone signal transduction	EIN3-binding F-box protein 1-like [Hevea brasiliensis]		--	--	--	EIN3-binding F-box protein 1
LOC110663692	11.85	4.7256	5.17453	4.59893	6.8673	5.4907	3.82903	LOC110663692	K14515		ko04016: MAPK signaling pathway - plant; ko04075: Plant hormone signal transduction	EIN3-binding F-box protein 1-like [Hevea brasiliensis]		--	--	--	EIN3-binding F-box protein 1
LOC110663702	48.3054	15.2937	17.0406	7.6272	49.1745	26.2547	40.3023	LOC110663702	K14515		ko04016: MAPK signaling pathway - plant; ko04075: Plant hormone signal transduction	EIN3-binding F-box protein 1-like [Hevea brasiliensis]		--	--	--	EIN3-binding F-box protein 1
LOC110663706	0.0117667	0.00826667	0.0332333	0.0853333	3.16817	2.395	1.8406	LOC110663706	K14516		ko04016: MAPK signaling pathway - plant; ko04075: Plant hormone signal transduction	ethylene-responsive transcription factor 1B-like [Hevea brasiliensis]		AP2/ERF-ERF	TF	AP2/ERF->AP2/ERF-ERF	Ethylene-responsive transcription factor 1B
LOC110663707	25.2554	15.6622	17.568	14.1498	21.5933	16.8698	11.0014	LOC110663707	K14516		ko04016: MAPK signaling pathway - plant; ko04075: Plant hormone signal transduction	ethylene-responsive transcription factor 1B-like [Hevea brasiliensis]		AP2/ERF-ERF	TF	AP2/ERF->AP2/ERF-ERF	Ethylene-response factor C3
LOC110663708	36.4485	14.1631	18.4966	17.6783	25.7216	17.7088	10.0353	LOC110663708	K14516		ko04016: MAPK signaling pathway - plant; ko04075: Plant hormone signal transduction	ethylene-responsive transcription factor 1B-like [Hevea brasiliensis]		AP2/ERF-ERF	TF	AP2/ERF->AP2/ERF-ERF	Ethylene-responsive transcription factor 1B
LOC110663726	0.911333	0	0	0.0389333	1.57353	0.0125	0.163733	LOC110663726	K14516		ko04016: MAPK signaling pathway - plant; ko04075: Plant hormone signal transduction	ethylene-responsive transcription factor 1B-like [Hevea brasiliensis]		AP2/ERF-ERF	TF	AP2/ERF->AP2/ERF-ERF	Ethylene-response factor C3
LOC110663741	3.9447	4.8541	3.64947	3.76013	1.97967	3.3861	3.14367	LOC110663741	K14516		ko04016: MAPK signaling pathway - plant; ko04075: Plant hormone signal transduction	ethylene-responsive transcription factor 1B-like [Hevea brasiliensis]		AP2/ERF-ERF	TF	AP2/ERF->AP2/ERF-ERF	Ethylene-response factor C3
LOC110663743	1.13357	1.16883	0.373133	0.4901	5.72783	9.36853	6.38577	LOC110663743	K17686	EC:7.2.2.8	ko04016: MAPK signaling pathway - plant	copper-transporting ATPase HMA4-like isoform X1 [Hevea brasiliensis]		--	--	--	Copper-transporting ATPase HMA4
LOC110663822	1.34867	0.588867	1.9493	0.631	1.5548	3.53163	12.4981	LOC110663822	K17686	EC:7.2.2.8	ko04016: MAPK signaling pathway - plant	LOW QUALITY PROTEIN: probable copper-transporting ATPase HMA5 [Hevea brasiliensis]		--	--	--	Probable copper-transporting ATPase HMA5
LOC110664017	4.22933	1.05533	2.6197	0.737733	3.8241	1.10633	3.0355	LOC110664017	K17686	EC:7.2.2.8	ko04016: MAPK signaling pathway - plant	probable copper-transporting ATPase HMA5 [Hevea brasiliensis]		--	--	--	Probable copper-transporting ATPase HMA5
LOC110664084	0.2155	0.0419333	0.194433	0.9112	0.237067	0.4963	0.0532667	LOC110664084	K17686	EC:7.2.2.8	ko04016: MAPK signaling pathway - plant	copper-transporting ATPase RAN1-like [Hevea brasiliensis]		--	--	--	Copper-transporting ATPase RAN1
LOC110664130	55.599	7.6322	7.4995	12.7412	39.3972	3.09817	5.60347	LOC110664130	K17686	EC:7.2.2.8	ko04016: MAPK signaling pathway - plant	copper-transporting ATPase PAA2, chloroplastic [Hevea brasiliensis]		--	--	--	Copper-transporting ATPase PAA2, chloroplastic
LOC110664140	21.7893	0.628533	0.204367	0.554367	6.60937	0.872333	2.6854	LOC110664140	K17686	EC:7.2.2.8	ko04016: MAPK signaling pathway - plant	copper-transporting ATPase PAA2, chloroplastic-like isoform X1 [Hevea brasiliensis]		--	--	--	Copper-transporting ATPase PAA2, chloroplastic
LOC110664204	11.0734	17.0676	37.6334	82.3178	15.6412	19.7722	17.3763	LOC110664204	K20535	EC:2.7.11.24	ko04016: MAPK signaling pathway - plant	mitogen-activated protein kinase homolog NTF3-like [Hevea brasiliensis]		--	--	--	Mitogen-activated protein kinase homolog NTF3	NTF3
LOC110664258	30.9392	13.175	7.53243	3.151	26.8365	17.103	20.11	LOC110664258	K20536	EC:2.7.11.24	ko04016: MAPK signaling pathway - plant; ko04626: Plant-pathogen interaction	mitogen-activated protein kinase 3 [Hevea brasiliensis]		--	--	--	Mitogen-activated protein kinase 3	MAPK3
LOC110664259	59.2497	15.2384	9.15403	3.4571	51.7548	23.3219	28.0146	LOC110664259	K20547	EC:3.2.1.14	ko00520: Amino sugar and nucleotide sugar metabolism; ko01100: Metabolic pathways; ko04016: MAPK signaling pathway - plant	chitinase-like protein 2 [Hevea brasiliensis]		--	--	--	Chitinase-like protein 2
LOC110664469	28.1315	2.78307	0.359167	0.1739	16.4778	4.29783	8.56557	LOC110664469	K20547	EC:3.2.1.14	ko00520: Amino sugar and nucleotide sugar metabolism; ko01100: Metabolic pathways; ko04016: MAPK signaling pathway - plant	chitinase-like protein 2 [Hevea brasiliensis]		--	--	--	Chitinase-like protein 2
LOC110664668	32.9401	115.446	98.683	64.1829	34.1944	146.155	154.386	LOC110664668	K20547	EC:3.2.1.14	ko00520: Amino sugar and nucleotide sugar metabolism; ko01100: Metabolic pathways; ko04016: MAPK signaling pathway - plant	proline-rich receptor-like protein kinase PERK1 isoform X1 [Hevea brasiliensis]		--	--	--	Inactive chitinase-like protein 2
LOC110664670	1.39587	0.0222	0.0212	0.151067	2.39757	0.1341	0.0933667	LOC110664670	K20547	EC:3.2.1.14	ko00520: Amino sugar and nucleotide sugar metabolism; ko01100: Metabolic pathways; ko04016: MAPK signaling pathway - plant	endochitinase-like [Hevea brasiliensis]		--	--	--	Inactive chitinase-like protein 1
LOC110664707	13.1411	7.92957	7.3541	4.96457	20.6156	7.348	5.9245	LOC110664707	K20547	EC:3.2.1.14	ko00520: Amino sugar and nucleotide sugar metabolism; ko01100: Metabolic pathways; ko04016: MAPK signaling pathway - plant	pro-hevein [Hevea brasiliensis]		--	--	--	Pro-hevein
LOC110664708	10.2161	8.6025	8.499	3.87433	6.22383	3.8422	2.87373	LOC110664708	K20547	EC:3.2.1.14	ko00520: Amino sugar and nucleotide sugar metabolism; ko01100: Metabolic pathways; ko04016: MAPK signaling pathway - plant	pro-hevein-like [Hevea brasiliensis]		--	--	--	Pro-hevein
LOC110664746	0.257333	4.87353	0.7419	0.585733	0.138733	2.52337	2.859	LOC110664746	K20547	EC:3.2.1.14	ko00520: Amino sugar and nucleotide sugar metabolism; ko01100: Metabolic pathways; ko04016: MAPK signaling pathway - plant	chitinase-like protein 1 [Hevea brasiliensis]		--	--	--	Chitinase-like protein 1
LOC110665056	3.10357	27.2044	28.006	32.9774	2.3353	13.8713	20.9875	LOC110665056	K20547	EC:3.2.1.14	ko00520: Amino sugar and nucleotide sugar metabolism; ko01100: Metabolic pathways; ko04016: MAPK signaling pathway - plant	pro-hevein-like [Hevea brasiliensis]		--	--	--	Pro-hevein
LOC110665063	0.6373	0.934667	5.81237	0.0909	0.2461	1.22217	3.79647	LOC110665063	K20547	EC:3.2.1.14	ko00520: Amino sugar and nucleotide sugar metabolism; ko01100: Metabolic pathways; ko04016: MAPK signaling pathway - plant	pathogenesis-related protein PR-4-like isoform X1 [Hevea brasiliensis]		--	--	--	Wound-induced protein WIN2
LOC110665237	0	0.0233	0.0066	0.0274667	0.0108333	0.130867	1.1249	LOC110665237	K20547	EC:3.2.1.14	ko00520: Amino sugar and nucleotide sugar metabolism; ko01100: Metabolic pathways; ko04016: MAPK signaling pathway - plant	uncharacterized protein LOC110650345 [Hevea brasiliensis]		--	--	--	PH, RCC1 and FYVE domains-containing protein 1
LOC110665297	0.4025	0.00326667	0.119633	0.148867	0.7523	0	0.00976667	LOC110665297	K20547	EC:3.2.1.14	ko00520: Amino sugar and nucleotide sugar metabolism; ko01100: Metabolic pathways; ko04016: MAPK signaling pathway - plant	endochitinase-like [Hevea brasiliensis]		--	--	--	Inactive chitinase-like protein 1
LOC110665323	0.399167	0	0.0523	0.133567	0.148733	0.0127	0.0433	LOC110665323	K20547	EC:3.2.1.14	ko00520: Amino sugar and nucleotide sugar metabolism; ko01100: Metabolic pathways; ko04016: MAPK signaling pathway - plant	pro-hevein-like [Hevea brasiliensis]		--	--	--	Pro-hevein
LOC110665324	0.312333	0.0117333	0	0	0.100433	0.00256667	0	LOC110665324	K20547	EC:3.2.1.14	ko00520: Amino sugar and nucleotide sugar metabolism; ko01100: Metabolic pathways; ko04016: MAPK signaling pathway - plant	endochitinase A-like [Hevea brasiliensis]		--	--	--	Endochitinase
LOC110665398	57.4131	11.1985	19.3076	15.0967	35.9623	17.7599	30.6308	LOC110665398	K20547	EC:3.2.1.14	ko00520: Amino sugar and nucleotide sugar metabolism; ko01100: Metabolic pathways; ko04016: MAPK signaling pathway - plant	chitinase 10-like [Hevea brasiliensis]		--	--	--	Chitinase 10
LOC110665521	15.7667	3.72573	5.44143	4.93753	10.7992	3.57567	2.37653	LOC110665521	K20547	EC:3.2.1.14	ko00520: Amino sugar and nucleotide sugar metabolism; ko01100: Metabolic pathways; ko04016: MAPK signaling pathway - plant	endochitinase 2 [Hevea brasiliensis]		--	--	--	Endochitinase
LOC110665555	54.1928	26.3239	27.3032	25.1698	46.8356	31.1412	25.1456	LOC110665555	K20547	EC:3.2.1.14	ko00520: Amino sugar and nucleotide sugar metabolism; ko01100: Metabolic pathways; ko04016: MAPK signaling pathway - plant	basic endochitinase-like [Hevea brasiliensis]		--	--	--	Endochitinase	14610495, ECO	0000303|PubMed	16433216, ECO	0000303|PubMed	9774427}; AltName	Full=Chitin-binding avocado protein	0000303|PubMed	10231327}; Short=CBAP	0000303|PubMed	10231327}; AltName	Full=Class I chitinase	0000303|PubMed	10231327, ECO	0000303|PubMed	10482846, ECO	0000303|PubMed	18205857, ECO	0000303|PubMed	9679856}; AltName	Full=PaI1	0000303|PubMed	9679856}; AltName	Allergen=Pers a 1.0101	0000305}; Flags	Precursor;
LOC110665721	0.7874	1.178	0.8922	0.240133	0.632233	1.20503	0.465533	LOC110665721	K20547	EC:3.2.1.14	ko00520: Amino sugar and nucleotide sugar metabolism; ko01100: Metabolic pathways; ko04016: MAPK signaling pathway - plant	proline-rich receptor-like protein kinase PERK3 [Manihot esculenta]		--	--	--	Proline-rich receptor-like protein kinase PERK3
LOC110665748	0.109067	0.2111	1.09253	0.6226	0.0762667	0.120767	0.148633	LOC110665748	K20557		ko04016: MAPK signaling pathway - plant	transcription factor RF2b-like [Hevea brasiliensis]		bZIP	TF	bZIP	bZIP transcription factor 18
LOC110665861	0.584	0	0	0.0154667	0.664667	0	0	LOC110665861	K20557		ko04016: MAPK signaling pathway - plant	uncharacterized protein LOC110635459 [Hevea brasiliensis]		bZIP	TF	bZIP	bZIP transcription factor 29
LOC110666023	1.51543	3.00707	1.4534	1.98643	1.54627	0.3572	0.0310667	LOC110666023	K20557		ko04016: MAPK signaling pathway - plant	transcription factor VIP1-like [Hevea brasiliensis]		bZIP	TF	bZIP	Transcription factor VIP1
LOC110666026	0.1461	1.62657	0.329067	0.285533	0.144933	2.8533	0.7008	LOC110666026	K20557		ko04016: MAPK signaling pathway - plant	uncharacterized protein LOC110649337 [Hevea brasiliensis]		bZIP	TF	bZIP	bZIP transcription factor 29
LOC110666211	1.7822	0.0467333	0.253633	0.282767	1.0562	0.1491	3.58857	LOC110666211	K20557		ko04016: MAPK signaling pathway - plant	basic leucine zipper 61-like [Hevea brasiliensis]		bZIP	TF	bZIP	Basic leucine zipper 34
LOC110666403	0.0489	1.34567	0.9232	1.0609	0.120067	1.02437	1.03173	LOC110666403	K20557		ko04016: MAPK signaling pathway - plant	basic leucine zipper 61-like [Hevea brasiliensis]		bZIP	TF	bZIP	Basic leucine zipper 34
LOC110666635	12.8852	0.0652	0.0358333	0.0679333	5.29713	0.0375333	0.0474667	LOC110666635	K20557		ko04016: MAPK signaling pathway - plant	probable transcription factor PosF21 [Hevea brasiliensis]		bZIP	TF	bZIP	Probable transcription factor PosF21
LOC110666639	9.7922	0.0744333	0.136967	0.0997667	29.017	0.293467	1.56173	LOC110666639	K20557		ko04016: MAPK signaling pathway - plant	transcription factor RF2b [Hevea brasiliensis]		bZIP	TF	bZIP	Transcription factor RF2b
LOC110667026	13.5033	1.05887	0.839733	1.93347	3.97103	1.23447	1.86993	LOC110667026	K20557		ko04016: MAPK signaling pathway - plant	probable transcription factor PosF21 isoform X1 [Hevea brasiliensis]		bZIP	TF	bZIP	bZIP transcription factor 29
LOC110667029	1.89767	1.17227	2.2516	0.1267	1.09227	0.756167	25.254	LOC110667029	K20558		ko04016: MAPK signaling pathway - plant	transcription factor bHLH96-like [Hevea brasiliensis]		bHLH	TF	bHLH	Transcription factor bHLH94
LOC110667034	8.1336	0.485833	2.97333	0.213933	4.78223	0.733833	2.10313	LOC110667034	K20558		ko04016: MAPK signaling pathway - plant	transcription factor bHLH96-like [Hevea brasiliensis]		bHLH	TF	bHLH	Transcription factor bHLH96
LOC110667375	5.67763	7.8237	11.7614	23.0984	6.62983	8.9683	2.9274	LOC110667375	K20558		ko04016: MAPK signaling pathway - plant	transcription factor FAMA-like isoform X2 [Hevea brasiliensis]		bHLH	TF	bHLH	Transcription factor FAMA
LOC110667492	1.73083	135.988	15.3741	12.8632	1.77253	16.5996	3.27213	LOC110667492	K20558		ko04016: MAPK signaling pathway - plant	transcription factor SPEECHLESS-like [Hevea brasiliensis]		bHLH	TF	bHLH	Transcription factor SPEECHLESS
LOC110667638	222.503	21.0989	11.6747	112.821	131.574	20.0667	19.8313	LOC110667638	K20558		ko04016: MAPK signaling pathway - plant	transcription factor bHLH94-like [Hevea brasiliensis]		bHLH	TF	bHLH	Transcription factor bHLH71
LOC110667760	206.499	10.1197	3.622	7.788	80.0509	4.89233	3.07767	LOC110667760	K20558		ko04016: MAPK signaling pathway - plant	transcription factor bHLH96-like [Hevea brasiliensis]		bHLH	TF	bHLH	Transcription factor bHLH96
LOC110667766	1.9282	0.176367	0.255033	0.356033	1.4384	0.111867	0.128567	LOC110667766	K20558		ko04016: MAPK signaling pathway - plant	transcription factor bHLH94-like [Hevea brasiliensis]		bHLH	TF	bHLH	Transcription factor bHLH94
LOC110667788	0.850867	1.16997	1.85707	0.794467	0.702767	1.11163	0.635533	LOC110667788	K20558		ko04016: MAPK signaling pathway - plant	transcription factor bHLH67 isoform X1 [Hevea brasiliensis]		bHLH	TF	bHLH	Transcription factor bHLH67
LOC110667789	0.132667	0.725633	0.4549	0.385667	0.3048	0.3216	0.172467	LOC110667789	K20558		ko04016: MAPK signaling pathway - plant	transcription factor FAMA-like isoform X2 [Hevea brasiliensis]		bHLH	TF	bHLH	Transcription factor FAMA
LOC110667791	0.930967	1.14007	1.74917	0.684533	0.5859	0.6463	0.3055	LOC110667791	K20558		ko04016: MAPK signaling pathway - plant	transcription factor bHLH94-like [Hevea brasiliensis]		bHLH	TF	bHLH	Transcription factor bHLH94
LOC110667793	0.5058	0.7273	0.938533	0.393167	0.270133	0.3685	0.332333	LOC110667793	K20558		ko04016: MAPK signaling pathway - plant	transcription factor bHLH57-like [Hevea brasiliensis]		bHLH	TF	bHLH	Transcription factor bHLH67
LOC110667794	1.06893	1.92243	2.42943	1.29523	1.56737	2.69843	1.4829	LOC110667794	K20600	EC:2.7.11.24	ko04016: MAPK signaling pathway - plant; ko04626: Plant-pathogen interaction	mitogen-activated protein kinase homolog MMK2-like [Hevea brasiliensis]		--	--	--	Mitogen-activated protein kinase homolog MMK2	MMK2
LOC110667796	0.631867	0.6644	1.01087	0.369733	0.226667	0.5786	0.292733	LOC110667796	K20600	EC:2.7.11.24	ko04016: MAPK signaling pathway - plant; ko04626: Plant-pathogen interaction	mitogen-activated protein kinase homolog MMK2 [Hevea brasiliensis]		--	--	--	Mitogen-activated protein kinase homolog MMK2	MMK2
LOC110668059	10.5922	8.86977	7.87513	7.05393	8.79603	7.02293	4.06077	LOC110668059	K20600	EC:2.7.11.24	ko04016: MAPK signaling pathway - plant; ko04626: Plant-pathogen interaction	mitogen-activated protein kinase homolog MMK2-like isoform X1 [Hevea brasiliensis]		--	--	--	Mitogen-activated protein kinase homolog MMK2	MMK2
LOC110668094	2.70063	0	0	0.0746	1.73213	0	0.0153	LOC110668094	K20600	EC:2.7.11.24	ko04016: MAPK signaling pathway - plant; ko04626: Plant-pathogen interaction	mitogen-activated protein kinase homolog MMK2-like isoform X1 [Hevea brasiliensis]		--	--	--	Mitogen-activated protein kinase homolog MMK2	MMK2
LOC110668241	8.17853	4.44413	5.0079	4.82433	8.0459	3.87987	6.10803	LOC110668241	K20603	EC:2.7.12.2	ko04016: MAPK signaling pathway - plant	mitogen-activated protein kinase kinase 2-like [Hevea brasiliensis]		--	--	--	Mitogen-activated protein kinase kinase 2	MAPKK2
LOC110668244	16.3557	37.0716	34.0413	32.5995	19.6176	42.2895	8.8825	LOC110668244	K20603	EC:2.7.12.2	ko04016: MAPK signaling pathway - plant	mitogen-activated protein kinase kinase 2-like isoform X1 [Hevea brasiliensis]		--	--	--	Mitogen-activated protein kinase kinase 2	MAPKK2
LOC110668328	0.800733	1.54187	1.63253	0.673167	0.379633	0.519733	0.272967	LOC110668328	K20604	EC:2.7.12.2	ko04016: MAPK signaling pathway - plant	mitogen-activated protein kinase kinase 10 [Hevea brasiliensis]		--	--	--	Mitogen-activated protein kinase kinase 10	MAPKK10
LOC110668345	0.7821	1.1819	1.84327	0.7124	0.536767	0.9392	0.606833	LOC110668345	K20604	EC:2.7.12.2	ko04016: MAPK signaling pathway - plant	mitogen-activated protein kinase kinase 9 [Hevea brasiliensis]		--	--	--	Mitogen-activated protein kinase kinase 9	MAPKK9
LOC110668494	1.4291	24.1126	26.8387	30.0282	1.20467	12.5854	0.8699	LOC110668494	K20606	EC:2.7.11.25	ko04016: MAPK signaling pathway - plant	mitogen-activated protein kinase kinase kinase ANP1 [Hevea brasiliensis]		--	--	--	Mitogen-activated protein kinase kinase kinase ANP1	ANP1
LOC110668784	1.01183	0.132433	0.4613	0.0655667	0.891833	0.0528333	0	LOC110668784	K20606	EC:2.7.11.25	ko04016: MAPK signaling pathway - plant	mitogen-activated protein kinase kinase kinase NPK1-like [Hevea brasiliensis]		--	--	--	Mitogen-activated protein kinase kinase kinase NPK1	NPK1
LOC110668786	4.1802	0.0319333	0.0608667	0.0688667	0.463133	0.0257	0.0193	LOC110668786	K20606	EC:2.7.11.25	ko04016: MAPK signaling pathway - plant	mitogen-activated protein kinase kinase kinase NPK1-like isoform X1 [Hevea brasiliensis]		--	--	--	Mitogen-activated protein kinase kinase kinase NPK1	NPK1
LOC110668818	232.588	12.1992	30.0014	57.483	291.689	109.619	271.864	LOC110668818	K20606	EC:2.7.11.25	ko04016: MAPK signaling pathway - plant	mitogen-activated protein kinase kinase kinase NPK1-like isoform X1 [Hevea brasiliensis]		--	--	--	Mitogen-activated protein kinase kinase kinase NPK1	NPK1
LOC110668896	269.051	140.933	153.276	182.302	241.046	118.064	164.432	LOC110668896	K20607	EC:2.7.12.2	ko04016: MAPK signaling pathway - plant	mitogen-activated protein kinase kinase 3 [Hevea brasiliensis]		--	--	--	Mitogen-activated protein kinase kinase 3	MAPKK3
LOC110668909	42.224	12.3863	13.4405	7.43073	33.2201	13.4837	23.6833	LOC110668909	K20714	EC:2.7.11.1	ko04016: MAPK signaling pathway - plant	serine/threonine-protein kinase UCNL [Hevea brasiliensis]		--	--	--	Serine/threonine-protein kinase UCNL
LOC110668996	10.775	4.4915	7.3824	0.8579	6.95797	1.17333	3.15417	LOC110668996	K20714	EC:2.7.11.1	ko04016: MAPK signaling pathway - plant	serine/threonine-protein kinase UCN-like [Hevea brasiliensis]		--	--	--	Serine/threonine-protein kinase UCN
LOC110669002	2.68627	6.61087	9.25093	29.5956	5.53823	8.63983	3.89357	LOC110669002	K20714	EC:2.7.11.1	ko04016: MAPK signaling pathway - plant	serine/threonine-protein kinase OXI1-like [Hevea brasiliensis]		--	--	--	Serine/threonine-protein kinase OXI1
LOC110669014	24.0247	8.02113	3.21253	3.8445	11.7786	8.94657	1.225	LOC110669014	K20716		ko04016: MAPK signaling pathway - plant	mitogen-activated protein kinase kinase kinase 18-like [Hevea brasiliensis]		--	--	--	Mitogen-activated protein kinase kinase kinase 17	MAPKKK17
LOC110669206	1.49873	0.1117	0.1513	0.6065	1.8742	0.0592667	0.233567	LOC110669206	K20716		ko04016: MAPK signaling pathway - plant	mitogen-activated protein kinase kinase kinase 18-like [Hevea brasiliensis]		--	--	--	Mitogen-activated protein kinase kinase kinase 17	MAPKKK17
LOC110669305	0.800867	8.9208	9.94293	2.66763	1.57093	7.57907	10.8834	LOC110669305	K20716		ko04016: MAPK signaling pathway - plant	mitogen-activated protein kinase kinase kinase 18 [Hevea brasiliensis]		--	--	--	Mitogen-activated protein kinase kinase kinase 20	MAPKKK20
LOC110669325	0.198233	0.5587	2.5448	0.143933	0.12	0.7165	9.54263	LOC110669325	K20716		ko04016: MAPK signaling pathway - plant	mitogen-activated protein kinase kinase kinase 18-like [Hevea brasiliensis]		--	--	--	Mitogen-activated protein kinase kinase kinase 17	MAPKKK17
LOC110669395	60.8995	47.0794	10.8221	12.8429	53.5089	47.9375	89.7857	LOC110669395	K20716		ko04016: MAPK signaling pathway - plant	mitogen-activated protein kinase kinase kinase 18-like [Hevea brasiliensis]		--	--	--	Mitogen-activated protein kinase kinase kinase 18	MAPKKK18
LOC110669397	6.42873	19.5692	8.70233	2.1136	2.68777	22.2576	7.94493	LOC110669397	K20716		ko04016: MAPK signaling pathway - plant	mitogen-activated protein kinase kinase kinase 18-like [Hevea brasiliensis]		--	--	--	Mitogen-activated protein kinase kinase kinase 17	MAPKKK17
LOC110669406	31.3681	32.5852	7.81363	16.9328	3.0572	1.4925	2.0071	LOC110669406	K20716		ko04016: MAPK signaling pathway - plant	mitogen-activated protein kinase kinase kinase 18-like [Hevea brasiliensis]		--	--	--	Mitogen-activated protein kinase kinase kinase 20	MAPKKK20
LOC110669442	1.407	3.01757	3.8581	2.94093	2.3914	3.65287	1.74747	LOC110669442	K20717	EC:2.7.11.25	ko04016: MAPK signaling pathway - plant	mitogen-activated protein kinase kinase kinase 5-like [Hevea brasiliensis]		--	--	--	Mitogen-activated protein kinase kinase kinase 5	MAPKKK5
LOC110669547	1.55177	4.58967	22.7653	10.9237	1.868	0.379533	0.110533	LOC110669547	K20717	EC:2.7.11.25	ko04016: MAPK signaling pathway - plant	mitogen-activated protein kinase kinase kinase 5-like isoform X1 [Hevea brasiliensis]		--	--	--	Mitogen-activated protein kinase kinase kinase 5	MAPKKK5
LOC110669673	1.03353	10.1562	16.4957	14.336	1.35973	4.45823	0.608867	LOC110669673	K20717	EC:2.7.11.25	ko04016: MAPK signaling pathway - plant	mitogen-activated protein kinase kinase kinase YODA-like isoform X1 [Hevea brasiliensis]		--	--	--	Mitogen-activated protein kinase kinase kinase YODA	MAPKKK YODA
LOC110669898	1.14767	2.79683	3.7425	7.03443	1.98083	3.51767	0.420433	LOC110669898	K20717	EC:2.7.11.25	ko04016: MAPK signaling pathway - plant	mitogen-activated protein kinase kinase kinase YODA-like isoform X1 [Hevea brasiliensis]		--	--	--	Mitogen-activated protein kinase kinase kinase YODA	MAPKKK YODA
LOC110669943	0.0664667	4.37017	1.3022	2.1156	0.0427667	2.15247	2.27123	LOC110669943	K20717	EC:2.7.11.25	ko04016: MAPK signaling pathway - plant	mitogen-activated protein kinase kinase kinase YODA-like isoform X2 [Hevea brasiliensis]		--	--	--	Mitogen-activated protein kinase kinase kinase YODA	MAPKKK YODA
LOC110670163	46.4521	14.8426	17.8019	18.018	43.0743	19.39	18.0822	LOC110670163	K20717	EC:2.7.11.25	ko04016: MAPK signaling pathway - plant	mitogen-activated protein kinase kinase kinase YODA-like isoform X1 [Hevea brasiliensis]		--	--	--	Mitogen-activated protein kinase kinase kinase YODA	MAPKKK YODA
LOC110670173	0.720133	2.9983	4.40133	6.11827	1.41803	2.25137	0.685767	LOC110670173	K20717	EC:2.7.11.25	ko04016: MAPK signaling pathway - plant	mitogen-activated protein kinase kinase kinase 5-like isoform X1 [Hevea brasiliensis]		--	--	--	Mitogen-activated protein kinase kinase kinase 5	MAPKKK5
LOC110670175	11.6207	10.933	17.5037	28.3369	12.9228	10.9303	24.3209	LOC110670175	K20717	EC:2.7.11.25	ko04016: MAPK signaling pathway - plant	mitogen-activated protein kinase kinase kinase YODA-like isoform X1 [Hevea brasiliensis]		--	--	--	Mitogen-activated protein kinase kinase kinase YODA	MAPKKK YODA
LOC110670219	4.8856	8.3124	27.9671	10.7557	4.2481	2.03033	0.150433	LOC110670219	K20717	EC:2.7.11.25	ko04016: MAPK signaling pathway - plant	mitogen-activated protein kinase kinase kinase YODA-like isoform X4 [Hevea brasiliensis]		--	--	--	Mitogen-activated protein kinase kinase kinase YODA	MAPKKK YODA
LOC110670325	0.202867	0.1669	0.1622	0.0987	0.0566333	0.175133	0.0525667	LOC110670325	K20718	EC:2.7.11.1	ko04016: MAPK signaling pathway - plant	probable LRR receptor-like serine/threonine-protein kinase At1g12460 [Hevea brasiliensis]		--	--	--	Probable LRR receptor-like serine/threonine-protein kinase At1g12460
LOC110670326	0.867633	0.0461333	0.641967	0.1161	0.491267	0.0984333	0.141433	LOC110670326	K20718	EC:2.7.11.1	ko04016: MAPK signaling pathway - plant	probable LRR receptor-like serine/threonine-protein kinase At1g12460 [Hevea brasiliensis]		--	--	--	Probable LRR receptor-like serine/threonine-protein kinase At1g12460
LOC110670328	0.3824	0.1317	0.192233	0.1436	0.139767	0.233133	0.0646667	LOC110670328	K20718	EC:2.7.11.1	ko04016: MAPK signaling pathway - plant	MDIS1-interacting receptor like kinase 2-like [Hevea brasiliensis]		--	--	--	MDIS1-interacting receptor like kinase 2
LOC110670377	29.0618	7.32807	9.2026	4.38547	23.8866	9.68083	11.0158	LOC110670377	K20718	EC:2.7.11.1	ko04016: MAPK signaling pathway - plant	MDIS1-interacting receptor like kinase 2-like [Hevea brasiliensis]		--	--	--	MDIS1-interacting receptor like kinase 2
LOC110670385	0.221333	0.212433	0.516333	1.8263	0.589933	1.14333	0.7543	LOC110670385	K20718	EC:2.7.11.1	ko04016: MAPK signaling pathway - plant	MDIS1-interacting receptor like kinase 2-like [Hevea brasiliensis]		--	--	--	MDIS1-interacting receptor like kinase 2
LOC110670429	42.9245	3.41937	1.12283	16.6818	33.7923	11.1816	5.66283	LOC110670429	K20718	EC:2.7.11.1	ko04016: MAPK signaling pathway - plant	G-type lectin S-receptor-like serine/threonine-protein kinase LECRK1 [Hevea brasiliensis]		--	--	--	G-type lectin S-receptor-like serine/threonine-protein kinase LECRK3
LOC110670433	79.9296	9.0167	12.5556	48.2443	57.3839	5.10653	5.27813	LOC110670433	K20718	EC:2.7.11.1	ko04016: MAPK signaling pathway - plant	probable LRR receptor-like serine/threonine-protein kinase At4g37250 [Hevea brasiliensis]		--	--	--	Probable LRR receptor-like serine/threonine-protein kinase At4g37250
LOC110670448	23.3111	60.3345	63.5334	61.9309	48.8136	43.3507	43.3222	LOC110670448	K20718	EC:2.7.11.1	ko04016: MAPK signaling pathway - plant	probable inactive receptor kinase At4g23740 isoform X1 [Hevea brasiliensis]		--	--	--	Probable inactive receptor kinase At4g23740
LOC110670578	67.3302	18.5869	13.9548	4.55303	25.3379	18.5872	27.0241	LOC110670578	K20718	EC:2.7.11.1	ko04016: MAPK signaling pathway - plant	probable LRR receptor-like serine/threonine-protein kinase At1g53430 [Hevea brasiliensis]		--	--	--	Probable LRR receptor-like serine/threonine-protein kinase At1g53430
LOC110670583	0.641467	0.321933	0.2074	0.141133	0.8803	0.793767	2.4357	LOC110670583	K20718	EC:2.7.11.1	ko04016: MAPK signaling pathway - plant	wall-associated receptor kinase-like 8 [Hevea brasiliensis]		--	--	--	Wall-associated receptor kinase-like 8
LOC110670653	0.0459333	3.02573	2.02077	0.0251	0.0139667	4.01407	12.0651	LOC110670653	K20718	EC:2.7.11.1	ko04016: MAPK signaling pathway - plant	probable leucine-rich repeat receptor-like protein kinase At1g35710 [Hevea brasiliensis]		--	--	--	MDIS1-interacting receptor like kinase 2
LOC110670666	11.2633	0.298167	0.0566667	0.114333	18.9707	0.0535667	0.381133	LOC110670666	K20718	EC:2.7.11.1	ko04016: MAPK signaling pathway - plant	wall-associated receptor kinase-like 9 [Hevea brasiliensis]		--	--	--	Wall-associated receptor kinase-like 9
LOC110670738	0.411167	24.7856	1.0962	15.11	0.880333	1.52177	0.4727	LOC110670738	K20718	EC:2.7.11.1	ko04016: MAPK signaling pathway - plant	serine/threonine receptor-like kinase NFP [Hevea brasiliensis]		--	--	--	Serine/threonine receptor-like kinase NFP
LOC110670749	6.48183	10.8283	1.33127	1.2516	3.80557	9.18507	3.4648	LOC110670749	K20718	EC:2.7.11.1	ko04016: MAPK signaling pathway - plant	receptor-like protein kinase [Hevea brasiliensis]		--	--	--	Receptor-like protein kinase
LOC110670847	0.0139667	0.3493	2.22617	0.360967	0.0929667	0.136133	0.0273333	LOC110670847	K20718	EC:2.7.11.1	ko04016: MAPK signaling pathway - plant	receptor-like protein kinase isoform X2 [Hevea brasiliensis]		--	--	--	Receptor-like protein kinase
LOC110670890	6.72917	0.524767	0.221533	0.3484	5.07453	0.8095	0.7925	LOC110670890	K20718	EC:2.7.11.1	ko04016: MAPK signaling pathway - plant	receptor-like protein kinase [Hevea brasiliensis]		--	--	--	Receptor-like protein kinase
LOC110671230	0.4727	0	0.0629667	1.1532	0.619867	0.0398	0.0044	LOC110671230	K20718	EC:2.7.11.1	ko04016: MAPK signaling pathway - plant	leucine-rich repeat receptor-like protein kinase PEPR1 [Hevea brasiliensis]		--	--	--	Leucine-rich repeat receptor-like protein kinase PEPR1
LOC110671416	0.464567	0.00363333	0	0.0712	0.473233	0.008	0.0523	LOC110671416	K20718	EC:2.7.11.1	ko04016: MAPK signaling pathway - plant	MDIS1-interacting receptor like kinase 2-like [Hevea brasiliensis]		--	--	--	MDIS1-interacting receptor like kinase 2
LOC110671417	0.2805	0	0	0.0131	0.461067	0	0.0130667	LOC110671417	K20718	EC:2.7.11.1	ko04016: MAPK signaling pathway - plant	wall-associated receptor kinase-like 22 [Hevea brasiliensis]		--	--	--	Wall-associated receptor kinase-like 22
LOC110671476	12.628	3.61463	6.41337	5.3459	8.33763	4.78157	7.00223	LOC110671476	K20718	EC:2.7.11.1	ko04016: MAPK signaling pathway - plant	probable LRR receptor-like serine/threonine-protein kinase At4g37250 [Hevea brasiliensis]		--	--	--	Probable LRR receptor-like serine/threonine-protein kinase At4g37250
LOC110671495	1.31357	8.60877	3.7624	1.9127	0.4043	6.84987	0.5868	LOC110671495	K20718	EC:2.7.11.1	ko04016: MAPK signaling pathway - plant	polygalacturonase inhibitor-like [Hevea brasiliensis]		--	--	--	Polygalacturonase inhibitor
LOC110671517	0.871833	2.6748	3.40337	2.4881	1.20633	3.2394	1.06197	LOC110671517	K20718	EC:2.7.11.1	ko04016: MAPK signaling pathway - plant	wall-associated receptor kinase-like 8 [Hevea brasiliensis]		--	--	--	Wall-associated receptor kinase-like 8
LOC110671551	69.3471	2.5033	1.33683	5.61453	34.9255	3.67087	5.0104	LOC110671551	K20718	EC:2.7.11.1	ko04016: MAPK signaling pathway - plant	MDIS1-interacting receptor like kinase 2-like [Hevea brasiliensis]		--	--	--	MDIS1-interacting receptor like kinase 2
LOC110671559	5.34517	10.8626	14.3414	10.7531	5.71403	9.48713	8.56003	LOC110671559	K20718	EC:2.7.11.1	ko04016: MAPK signaling pathway - plant	probable inactive receptor kinase At5g67200 [Hevea brasiliensis]		--	--	--	Probable inactive receptor kinase At5g67200
LOC110671688	1.4127	0	0	0.2024	0.746767	0.013	0	LOC110671688	K20718	EC:2.7.11.1	ko04016: MAPK signaling pathway - plant	probable leucine-rich repeat receptor-like protein kinase At1g35710 [Hevea brasiliensis]		--	--	--	MDIS1-interacting receptor like kinase 2
LOC110671897	2.7981	36.4091	47.6227	0.593333	2.44317	49.2286	173.991	LOC110671897	K20718	EC:2.7.11.1	ko04016: MAPK signaling pathway - plant	probably inactive leucine-rich repeat receptor-like protein kinase At2g25790 isoform X2 [Hevea brasiliensis]		--	--	--	Leucine-rich repeat receptor-like serine/threonine-protein kinase SKM1
LOC110672042	3.07617	3.16997	3.1288	1.3502	0.275267	0.304867	0.327933	LOC110672042	K20718	EC:2.7.11.1	ko04016: MAPK signaling pathway - plant	wall-associated receptor kinase 2-like [Hevea brasiliensis]		--	--	--	Wall-associated receptor kinase 5
LOC110672313	6.20157	1.18373	2.24187	1.4864	1.92753	0.6256	0.308233	LOC110672313	K20718	EC:2.7.11.1	ko04016: MAPK signaling pathway - plant	putative wall-associated receptor kinase-like 16 [Hevea brasiliensis]		--	--	--	Wall-associated receptor kinase-like 8
LOC110672467	15.4395	17.4362	15.2078	22.9912	12.2528	18.1006	30.5368	LOC110672467	K20718	EC:2.7.11.1	ko04016: MAPK signaling pathway - plant	wall-associated receptor kinase-like 8 [Hevea brasiliensis]		--	--	--	Wall-associated receptor kinase-like 8
LOC110672500	307.371	173.837	209.754	195.09	339.898	193.497	232.712	LOC110672500	K20718	EC:2.7.11.1	ko04016: MAPK signaling pathway - plant	MDIS1-interacting receptor like kinase 2-like, partial [Hevea brasiliensis]		--	--	--	MDIS1-interacting receptor like kinase 2
LOC110672566	12.5659	11.5635	17.8604	25.159	15.243	13.7015	13.1883	LOC110672566	K20718	EC:2.7.11.1	ko04016: MAPK signaling pathway - plant	proline-rich receptor-like protein kinase PERK3, partial [Hevea brasiliensis]		--	--	--	Proline-rich receptor-like protein kinase PERK2
LOC110672579	7.80667	0.483033	0.7915	6.21927	12.3149	0.987767	5.48797	LOC110672579	K20718	EC:2.7.11.1	ko04016: MAPK signaling pathway - plant	G-type lectin S-receptor-like serine/threonine-protein kinase SD3-1 isoform X1 [Hevea brasiliensis]		--	--	--	G-type lectin S-receptor-like serine/threonine-protein kinase SD3-1
LOC110672649	2.3097	1.11427	2.5262	7.97927	4.60217	0.6089	0.0539333	LOC110672649	K20718	EC:2.7.11.1	ko04016: MAPK signaling pathway - plant	MDIS1-interacting receptor like kinase 2-like [Hevea brasiliensis]		--	--	--	MDIS1-interacting receptor like kinase 2
LOC110672659	0.657467	1.76567	1.5959	0.868867	1.16877	2.84957	1.58767	LOC110672659	K20718	EC:2.7.11.1	ko04016: MAPK signaling pathway - plant	probable inactive receptor kinase At4g23740 [Hevea brasiliensis]		--	--	--	Probable inactive receptor kinase At4g23740
LOC110672890	8.716	13.9646	7.85197	11.5086	15.9482	11.762	8.68617	LOC110672890	K20718	EC:2.7.11.1	ko04016: MAPK signaling pathway - plant	probable inactive receptor kinase At5g67200 [Hevea brasiliensis]		--	--	--	Probable inactive receptor kinase At5g67200
LOC110672921	23.899	1.68293	1.65427	4.3496	28.0026	2.5811	11.8425	LOC110672921	K20718	EC:2.7.11.1	ko04016: MAPK signaling pathway - plant	probable leucine-rich repeat receptor-like protein kinase At1g35710 [Hevea brasiliensis]		--	--	--	MDIS1-interacting receptor like kinase 2
LOC110672939	21.4136	21.1175	6.2231	20.9516	14.6723	31.6194	39.1758	LOC110672939	K20718	EC:2.7.11.1	ko04016: MAPK signaling pathway - plant	MDIS1-interacting receptor like kinase 2-like [Hevea brasiliensis]		--	--	--	MDIS1-interacting receptor like kinase 2
LOC110673009	23.3643	1.0792	0.793733	2.1084	12.8765	0.865067	1.626	LOC110673009	K20718	EC:2.7.11.1	ko04016: MAPK signaling pathway - plant	MDIS1-interacting receptor like kinase 2-like [Hevea brasiliensis]		--	--	--	MDIS1-interacting receptor like kinase 2
LOC110673010	10.0798	2.66	5.7808	0.9891	2.72327	1.5134	4.57147	LOC110673010	K20718	EC:2.7.11.1	ko04016: MAPK signaling pathway - plant	receptor-like serine/threonine-protein kinase At1g78530 isoform X1 [Hevea brasiliensis]		--	--	--	Receptor-like serine/threonine-protein kinase At1g78530
LOC110673060	1.07487	0.0397	1.37773	13.2353	4.5444	0	0.0222333	LOC110673060	K20718	EC:2.7.11.1	ko04016: MAPK signaling pathway - plant	MDIS1-interacting receptor like kinase 2-like [Hevea brasiliensis]		--	--	--	MDIS1-interacting receptor like kinase 2
LOC110673212	16.664	5.42713	10.8859	14.4487	14.9215	4.73467	7.7096	LOC110673212	K20718	EC:2.7.11.1	ko04016: MAPK signaling pathway - plant	LRR receptor-like serine/threonine-protein kinase GSO1 [Hevea brasiliensis]		--	--	--	LRR receptor-like serine/threonine-protein kinase GSO1
LOC110673264	22.4464	0.0218667	5.5223	7.5798	6.99887	0.0388	0.0102333	LOC110673264	K20718	EC:2.7.11.1	ko04016: MAPK signaling pathway - plant	LRR receptor-like serine/threonine-protein kinase ERECTA [Hevea brasiliensis]		--	--	--	LRR receptor-like serine/threonine-protein kinase ERECTA
LOC110673406	0.0195667	0.165767	0.0468333	0.5593	0.493067	1.1285	0.359933	LOC110673406	K20718	EC:2.7.11.1	ko04016: MAPK signaling pathway - plant	MDIS1-interacting receptor like kinase 2-like [Hevea brasiliensis]		--	--	--	MDIS1-interacting receptor like kinase 2
LOC110673409	2.96427	10.2862	17.6263	0.4516	3.26403	21.1795	33.7999	LOC110673409	K20718	EC:2.7.11.1	ko04016: MAPK signaling pathway - plant	LOW QUALITY PROTEIN: receptor-like protein kinase [Hevea brasiliensis]		--	--	--	Receptor-like protein kinase
LOC110673412	4.1846	0.5145	1.69207	0.9688	1.63747	0.563133	2.14257	LOC110673412	K20718	EC:2.7.11.1	ko04016: MAPK signaling pathway - plant	probable inactive receptor kinase At2g26730 [Hevea brasiliensis]		--	--	--	Leucine-rich repeat receptor-like protein kinase PXC1
LOC110673574	3.9759	0.6569	0.0353667	1.0122	2.71193	0.887867	0.1159	LOC110673574	K20718	EC:2.7.11.1	ko04016: MAPK signaling pathway - plant	MDIS1-interacting receptor like kinase 2-like [Hevea brasiliensis]		--	--	--	MDIS1-interacting receptor like kinase 2
LOC110673678	33.2852	14.4972	7.18987	4.3276	17.0253	12.2012	8.41137	LOC110673678	K20718	EC:2.7.11.1	ko04016: MAPK signaling pathway - plant	MDIS1-interacting receptor like kinase 2-like [Hevea brasiliensis]		--	--	--	MDIS1-interacting receptor like kinase 2
LOC110673682	112.794	5.25727	2.23827	13.0378	101.044	6.41143	17.2772	LOC110673682	K20718	EC:2.7.11.1	ko04016: MAPK signaling pathway - plant	probable inactive receptor kinase At2g26730 [Hevea brasiliensis]		--	--	--	Probable inactive receptor kinase At2g26730
LOC110673700	61.8804	15.8731	11.955	6.27943	33.9876	14.5255	36.4593	LOC110673700	K20718	EC:2.7.11.1	ko04016: MAPK signaling pathway - plant	LEAF RUST 10 DISEASE-RESISTANCE LOCUS RECEPTOR-LIKE PROTEIN KINASE-like 1.5 [Hevea brasiliensis]		--	--	--	LEAF RUST 10 DISEASE-RESISTANCE LOCUS RECEPTOR-LIKE PROTEIN KINASE-like 1.5
LOC110673758	0.762367	2.81307	2.70403	3.56657	1.0391	4.62197	6.91363	LOC110673758	K20718	EC:2.7.11.1	ko04016: MAPK signaling pathway - plant	MDIS1-interacting receptor like kinase 2-like [Hevea brasiliensis]		--	--	--	MDIS1-interacting receptor like kinase 2
LOC110673878	1.3362	1.31013	2.533	2.55973	1.1778	1.23523	0.9691	LOC110673878	K20718	EC:2.7.11.1	ko04016: MAPK signaling pathway - plant	MDIS1-interacting receptor like kinase 2-like [Hevea brasiliensis]		--	--	--	MDIS1-interacting receptor like kinase 2
novel.1127	0.609267	2.63297	2.80963	2.83347	1.24187	4.38723	0.6798	--	K20718	EC:2.7.11.1	ko04016: MAPK signaling pathway - plant	leucine-rich repeat receptor-like protein kinase TDR [Hevea brasiliensis]		--	--	--	Leucine-rich repeat receptor-like protein kinase TDR
novel.1276	3.2058	0.0792667	0.0726	1.24553	4.04237	0.0612667	0.0460333	--	K20718	EC:2.7.11.1	ko04016: MAPK signaling pathway - plant	E3 ubiquitin-protein ligase SNT2-like isoform X1 [Hevea brasiliensis]		--	--	--	Wall-associated receptor kinase 5
novel.1341	0.787933	0.450933	0.0572667	0.0778667	0.386167	2.08903	1.54793	--	K20718	EC:2.7.11.1	ko04016: MAPK signaling pathway - plant	leucine-rich repeat receptor-like protein kinase TDR [Hevea brasiliensis]		--	--	--	Leucine-rich repeat receptor-like protein kinase TDR
novel.162	1.1869	0	0.00573333	0.0119333	1.16367	0.0058	0	--	K20718	EC:2.7.11.1	ko04016: MAPK signaling pathway - plant	LRR receptor-like serine/threonine-protein kinase ERL1 isoform X1 [Hevea brasiliensis]		--	--	--	LRR receptor-like serine/threonine-protein kinase ERL1
novel.1786	0.4016	1.9874	5.7069	4.35353	0.719133	2.2908	1	--	K20718	EC:2.7.11.1	ko04016: MAPK signaling pathway - plant	LRR receptor-like serine/threonine-protein kinase ERL2 [Hevea brasiliensis]		--	--	--	LRR receptor-like serine/threonine-protein kinase ERL2
novel.1817	1.24877	0.0790667	0.0790333	0.045	2.30533	0.0183667	0	--	K20718	EC:2.7.11.1	ko04016: MAPK signaling pathway - plant	MDIS1-interacting receptor like kinase 2-like [Hevea brasiliensis]		--	--	--	MDIS1-interacting receptor like kinase 2
novel.1935	7.152	0.5017	0.928967	1.1016	4.43983	0.7211	0.664433	--	K20718	EC:2.7.11.1	ko04016: MAPK signaling pathway - plant	MDIS1-interacting receptor like kinase 2-like [Hevea brasiliensis]		--	--	--	MDIS1-interacting receptor like kinase 2
novel.2013	1.72897	2.8191	3.3913	0.135033	4.63593	3.23507	5.25623	--	K20718	EC:2.7.11.1	ko04016: MAPK signaling pathway - plant	G-type lectin S-receptor-like serine/threonine-protein kinase SD3-1 [Hevea brasiliensis]		--	--	--	G-type lectin S-receptor-like serine/threonine-protein kinase SD3-1
novel.2014	1.17897	2.03223	2.4898	1.71503	0.807467	2.1973	1.203	--	K20718	EC:2.7.11.1	ko04016: MAPK signaling pathway - plant	MDIS1-interacting receptor like kinase 2-like [Manihot esculenta]		--	--	--	MDIS1-interacting receptor like kinase 2
novel.2035	1.35693	0.0091	0.133367	0.0614333	2.1123	0.931233	0.1256	--	K20718	EC:2.7.11.1	ko04016: MAPK signaling pathway - plant	putative wall-associated receptor kinase-like 16 [Hevea brasiliensis]		--	--	--	Wall-associated receptor kinase-like 2
novel.2062	3.39067	14.4607	6.41507	5.64177	1.28503	18.5432	1.77177	--	K20718	EC:2.7.11.1	ko04016: MAPK signaling pathway - plant	MDIS1-interacting receptor like kinase 2-like [Hevea brasiliensis]		--	--	--	MDIS1-interacting receptor like kinase 2
novel.2141	3.79047	0.635	0.567	0.349467	1.8254	0.7161	0.3438	--	K20718	EC:2.7.11.1	ko04016: MAPK signaling pathway - plant	G-type lectin S-receptor-like serine/threonine-protein kinase LECRK1 [Manihot esculenta]		--	--	--	G-type lectin S-receptor-like serine/threonine-protein kinase LECRK3
novel.2143	14.3308	4.00077	4.35237	5.43377	9.07013	8.64707	5.95447	--	K20718	EC:2.7.11.1	ko04016: MAPK signaling pathway - plant	LEAF RUST 10 DISEASE-RESISTANCE LOCUS RECEPTOR-LIKE PROTEIN KINASE-like 1.2 isoform X3 [Manihot esculenta]		--	--	--	LEAF RUST 10 DISEASE-RESISTANCE LOCUS RECEPTOR-LIKE PROTEIN KINASE-like 1.1
novel.2153	4.61813	0.223333	0.172167	0.168233	1.34063	1.0985	1.808	--	K20718	EC:2.7.11.1	ko04016: MAPK signaling pathway - plant	wall-associated receptor kinase 2-like [Hevea brasiliensis]		--	--	--	Wall-associated receptor kinase 3
novel.2266	0.2014	2.34343	1.7397	0.598533	0.2863	0.500033	0.190933	--	K20718	EC:2.7.11.1	ko04016: MAPK signaling pathway - plant	G-type lectin S-receptor-like serine/threonine-protein kinase At4g27290 [Hevea brasiliensis]		--	--	--	G-type lectin S-receptor-like serine/threonine-protein kinase At4g27290
novel.2400	1.4498	0.0826667	0.00543333	0.3816	1.97587	0.0933333	0.0792667	--	K20718	EC:2.7.11.1	ko04016: MAPK signaling pathway - plant	LEAF RUST 10 DISEASE-RESISTANCE LOCUS RECEPTOR-LIKE PROTEIN KINASE-like 2.3 isoform X2 [Hevea brasiliensis]		--	--	--	PR5-like receptor kinase
novel.2640	9.69787	4.18203	4.854	3.0398	4.3645	3.8366	1.27427	--	K20718	EC:2.7.11.1	ko04016: MAPK signaling pathway - plant	probably inactive leucine-rich repeat receptor-like protein kinase At5g06940 [Hevea brasiliensis]		--	--	--	Probably inactive leucine-rich repeat receptor-like protein kinase At5g06940
novel.2718	0.413867	0.0798	0.2038	1.90543	0.478533	0.324933	0.114233	--	K20725		ko04016: MAPK signaling pathway - plant	VQ motif-containing protein 8, chloroplastic-like [Hevea brasiliensis]		--	--	--	VQ motif-containing protein 8, chloroplastic
novel.2845	0.1907	0	0	0.00486667	1.29967	0.0169667	0.0598667	--	K20725		ko04016: MAPK signaling pathway - plant	VQ motif-containing protein 20 [Hevea brasiliensis]		--	--	--	VQ motif-containing protein 20
novel.2867	2.20653	0	0.0625	0.0191	0.9715	0	0	--	K20725		ko04016: MAPK signaling pathway - plant	protein MKS1-like [Hevea brasiliensis]		--	--	--	Protein MKS1
novel.3110	3.3907	1.86217	3.09927	1.1969	2.59447	1.23273	0.962	--	K20725		ko04016: MAPK signaling pathway - plant	protein MKS1-like [Hevea brasiliensis]		--	--	--	Protein MKS1
novel.3461	2.53637	1.62683	0.454633	0.2169	6.18147	6.07377	1.00057	--	K20725		ko04016: MAPK signaling pathway - plant	protein MKS1-like [Hevea brasiliensis]		--	--	--	Protein MKS1
novel.3558	0	0	0	0	1.54217	0.378567	0	--	K20725		ko04016: MAPK signaling pathway - plant	protein MKS1-like [Hevea brasiliensis]		--	--	--	Protein MKS1
novel.362	11.0848	0.3807	0.181367	0.410033	4.0309	0.704333	0.4575	--	K20726		ko04016: MAPK signaling pathway - plant	protein RTE1-HOMOLOG-like [Hevea brasiliensis]		--	--	--	Protein RTE1-HOMOLOG
novel.3859	2.14703	0.0413333	0	0	1.21033	0.0455667	0.102367	--	K20726		ko04016: MAPK signaling pathway - plant	protein REVERSION-TO-ETHYLENE SENSITIVITY1-like isoform X1 [Hevea brasiliensis]		--	--	--	Protein REVERSION-TO-ETHYLENE SENSITIVITY1
novel.4092	1.91643	0.00406667	0.0427	0.2985	0.0196	0.00386667	0	--	K20726		ko04016: MAPK signaling pathway - plant	protein REVERSION-TO-ETHYLENE SENSITIVITY1-like isoform X1 [Hevea brasiliensis]		--	--	--	Protein REVERSION-TO-ETHYLENE SENSITIVITY1
novel.543	3.4518	0	0	0.0525	3.06903	0	0	--	K20726		ko04016: MAPK signaling pathway - plant	protein RTE1-HOMOLOG-like [Hevea brasiliensis]		--	--	--	Protein RTE1-HOMOLOG
novel.565	0.0150333	0.0174	0.0316	0	0	0.0427667	0.918967	--	K20726		ko04016: MAPK signaling pathway - plant	uncharacterized protein LOC110632534 [Hevea brasiliensis]		--	--	--	Protein REVERSION-TO-ETHYLENE SENSITIVITY1
novel.773	2.5708	0.197	1.37733	3.28323	1.55173	0.0789333	0.0138	--	K20772	EC:4.4.1.14	ko00270: Cysteine and methionine metabolism; ko01100: Metabolic pathways; ko01110: Biosynthesis of secondary metabolites; ko04016: MAPK signaling pathway - plant	1-aminocyclopropane-1-carboxylate synthase 1 [Hevea brasiliensis]		--	--	--	1-aminocyclopropane-1-carboxylate synthase 1
novel.873	1.0517	1.3468	4.3911	5.25413	1.75047	0.716633	0.8181	--	K20772	EC:4.4.1.14	ko00270: Cysteine and methionine metabolism; ko01100: Metabolic pathways; ko01110: Biosynthesis of secondary metabolites; ko04016: MAPK signaling pathway - plant	1-aminocyclopropane-1-carboxylate synthase-like [Hevea brasiliensis]		--	--	--	1-aminocyclopropane-1-carboxylate synthase
novel.895	0.1625	10.6887	11.2336	0.623433	0	0.1905	0.726433	--	K20772	EC:4.4.1.14	ko00270: Cysteine and methionine metabolism; ko01100: Metabolic pathways; ko01110: Biosynthesis of secondary metabolites; ko04016: MAPK signaling pathway - plant	1-aminocyclopropane-1-carboxylate synthase-like [Hevea brasiliensis]		--	--	--	1-aminocyclopropane-1-carboxylate synthase
novel.937	0.382767	1.1208	2.2516	1.05967	0.1518	0.836467	9.0484	--	K20772	EC:4.4.1.14	ko00270: Cysteine and methionine metabolism; ko01100: Metabolic pathways; ko01110: Biosynthesis of secondary metabolites; ko04016: MAPK signaling pathway - plant	1-aminocyclopropane-1-carboxylate synthase 1-like [Hevea brasiliensis]		--	--	--	1-aminocyclopropane-1-carboxylate synthase 1
novel.990	0.1924	0.991133	1.22747	1.36447	0.262233	1.1492	0.187067	--	K20772	EC:4.4.1.14	ko00270: Cysteine and methionine metabolism; ko01100: Metabolic pathways; ko01110: Biosynthesis of secondary metabolites; ko04016: MAPK signaling pathway - plant	1-aminocyclopropane-1-carboxylate synthase-like [Hevea brasiliensis]		--	--	--	1-aminocyclopropane-1-carboxylate synthase
